# Supplementary material for: Tissue and extracellular matrix remodeling of the subchondral bone during osteoarthritis of knee joints as revealed by spatial mass spectrometry imaging
Source: Bone Res. 2026 Jan 26;14:14. doi: 10.1038/s41413-025-00495-0 (PMC12835079; doi:10.1038/s41413-025-00495-0)
Supplement: Supplementary file 18 — Supplementary Table 3 [file 41413_2025_495_MOESM18_ESM.xlsx]

## Sheet: Sheet1
Supplemental Table 3: DDA parallelogram coordinates for monocharged and multichared precurosr acquisiton
		Vertex	X coord (m/z)	Y coord (Vs/cm2)
		1	150	0.6
		2	1700	0.6
		3	1700	1.75
		4	760	1.75
		5	760	1.2
