# Supplementary material for: Tissue and extracellular matrix remodeling of the subchondral bone during osteoarthritis of knee joints as revealed by spatial mass spectrometry imaging
Source: Bone Res. 2026 Jan 26;14:14. doi: 10.1038/s41413-025-00495-0 (PMC12835079; doi:10.1038/s41413-025-00495-0)
Supplement: Supplementary file 19 — Supplementary Table 4 [file 41413_2025_495_MOESM19_ESM.xlsx]

## Sheet: Sheet1
Supplemental Table 4: Synovial Fluid OA Patient Demographics
	Sample	Knee	Patient ID	Condition	Outerbridge OA Score	Age	Sex
	1	R	24-0077	OA	3	63	F
		L	24-0077	OA	4	63	F
	2	R	24-0104	OA	3	69	M
		L	24-0104	OA	3	69	M
	3	R	24-0107	OA	4	75	M
		L	24-0107	OA	4	75	M
	4	R	24-0106	OA	3	58	M
		L	24-0106	OA	1/2	58	M
	5	R	24-0094	Healthy	2	68	M
		L	24-0094	Healthy	2	68	M
	6	R	24-0097	Healthy	0/1	62	M
		L	24-0097	Healthy	0/1	62	M
	7	R	24-0103	Healthy	0/1	48	M
		L	24-0103	Healthy	0/1	48	M
	8	R	24-0105	Healthy	1/2	75	M
		L	24-0105	Healthy	1/2	75	M
