# Supplementary material for: Tissue and extracellular matrix remodeling of the subchondral bone during osteoarthritis of knee joints as revealed by spatial mass spectrometry imaging
Source: Bone Res. 2026 Jan 26;14:14. doi: 10.1038/s41413-025-00495-0 (PMC12835079; doi:10.1038/s41413-025-00495-0)
Supplement: Supplementary file 20 — Supplementary Table 5 [file 41413_2025_495_MOESM20_ESM.xlsx]

## Sheet: All proteins
Supplemental Table 5A: Synovial Fluid LCMS: OA (Outerbridge > 2) vs Healthy (Outerbridge < 2)
561 proteins identified with 2+ unique peptides
all quantifiable proteins--significant and not significant
Valid	Comparison (group1/group2)	ProteinDescriptions	Genes	UniProtIds	Condition Numerator	Condition Denominator	# of Ratios	Group	AVG Group Quantity Denominator	AVG Group Quantity Numerator	AVG Log2 Ratio	Absolute AVG Log2 Ratio	% Change	Ratio	Pvalue	Qvalue	Degrees Of Freedom	Standard Error	ProteinGroups	ProteinNames	Organisms	Protein Coverage	Molecular Weight	GO Biological Process	GO Molecular Function	GO Cellular Component	Database	OrganismId	Protein Existence	Sequence Version	FASTAName	PTMs	# Unique Total Peptides	# Unique Total EG.Id
TRUE	OA / H	Alpha-2-macroglobulin	A2M	P01023	OA	H	1638	P01023	16253.3	21721.3	0.418381	0.418381	33.6427	1.33643	2.547e-71	7.1316e-69	1637	0.0330403	P01023	A2MG_HUMAN	Homo sapiens	0.541	163291	negative regulation of complement activation, lectin pathway,platelet degranulation,blood coagulation, intrinsic pathway,negative regulation of endopeptidase activity,extracellular matrix disassembly,positive regulation of GTPase activity,stem cell differentiation,regulation of small GTPase mediated signal transduction	protease binding,serine-type endopeptidase inhibitor activity,GTPase activator activity,receptor binding,protein binding,growth factor binding,enzyme binding,interleukin-8 binding,interleukin-1 binding,tumor necrosis factor binding,calcium-dependent protein binding	extracellular region,cytosol,platelet alpha granule lumen,extracellular exosome,blood microparticle	sp	9606	1	3	Human_Canonical_pSP_2023_0630		70	117
TRUE	OA / H	Haptoglobin	HP	P00738	OA	H	812	P00738	27543.4	65523	1.25029	1.25029	137.89	2.3789	1.41538e-44	1.98154e-42	811	0.115956	P00738	HPT_HUMAN	Homo sapiens	0.493	45205.3	receptor-mediated endocytosis,defense response,acute-phase response,positive regulation of cell death,response to hydrogen peroxide,defense response to bacterium,neutrophil degranulation,negative regulation of oxidoreductase activity,cellular oxidant detoxification,negative regulation of hydrogen peroxide catabolic process,response to organic substance,acute inflammatory response	protein binding,antioxidant activity,hemoglobin binding	extracellular region,extracellular space,haptoglobin-hemoglobin complex,specific granule lumen,extracellular exosome,endocytic vesicle lumen,blood microparticle,tertiary granule lumen	sp	9606	1	1	Human_Canonical_pSP_2023_0630		30	58
TRUE	OA / H	Albumin	ALB	P02768	OA	H	2506	P02768	1.96528e+06	1.43233e+06	-0.456367	0.456367	-27.1181	0.728819	3.09361e-38	2.88737e-36	2505	0.0345278	P02768	ALBU_HUMAN	Homo sapiens	0.828	69366.7	retina homeostasis,platelet degranulation,receptor-mediated endocytosis,cellular response to starvation,bile acid and bile salt transport,hemolysis by symbiont of host erythrocytes,high-density lipoprotein particle remodeling,negative regulation of apoptotic process,negative regulation of programmed cell death,sodium-independent organic anion transport,post-translational protein modification,cell…	DNA binding,fatty acid binding,copper ion binding,protein binding,drug binding,toxic substance binding,antioxidant activity,pyridoxal phosphate binding,identical protein binding,chaperone binding,oxygen binding	extracellular region,extracellular space,nucleus,endoplasmic reticulum,endoplasmic reticulum lumen,Golgi apparatus,platelet alpha granule lumen,macromolecular complex,myelin sheath,extracellular exosome,blood microparticle	sp	9606	1	2	Human_Canonical_pSP_2023_0630		86	179
TRUE	OA / H	Cartilage oligomeric matrix protein	COMP	P49747	OA	H	462	P49747	3007.7	1463.17	-1.03956	1.03956	-51.3526	0.486474	4.81873e-32	3.37311e-30	461	0.0949018	P49747	COMP_HUMAN	Homo sapiens	0.281	82860.5	skeletal system development,growth plate cartilage development,apoptotic process,cell adhesion,animal organ morphogenesis,extracellular matrix organization,negative regulation of apoptotic process,limb development	protease binding,extracellular matrix structural constituent,calcium ion binding,protein binding,collagen binding,heparin binding,heparan sulfate proteoglycan binding	extracellular region,proteinaceous extracellular matrix,extracellular space,extracellular exosome,extracellular matrix	sp	9606	1	2	Human_Canonical_pSP_2023_0630		19	33
TRUE	OA / H	Apolipoprotein B-100	APOB	P04114	OA	H	2898	P04114	4159.86	4916.53	0.241106	0.241106	18.1898	1.1819	3.31711e-29	1.85758e-27	2897	0.0323425	P04114	APOB_HUMAN	Homo sapiens	0.392	515605	retinoid metabolic process,in utero embryonic development,toll-like receptor signaling pathway,triglyceride mobilization,receptor-mediated endocytosis,spermatogenesis,nervous system development,cholesterol metabolic process,fertilization,response to virus,response to carbohydrate,post-embryonic development,response to selenium ion,positive regulation of gene expression,positive regulation of macr…	protein binding,phospholipid binding,heparin binding,cholesterol transporter activity,lipase binding,low-density lipoprotein particle receptor binding	extracellular region,extracellular space,cytoplasm,early endosome,endoplasmic reticulum lumen,endoplasmic reticulum membrane,smooth endoplasmic reticulum,cytosol,plasma membrane,endosome membrane,clathrin-coated endocytic vesicle membrane,endosome lumen,mature chylomicron,chylomicron remnant,very-low-density lipoprotein particle,low-density lipoprotein particle,intermediate-density lipoprotein pa…	sp	9606	1	2	Human_Canonical_pSP_2023_0630		163	207
TRUE	OA / H	Aggrecan core protein	ACAN	P16112	OA	H	546	P16112	3844.15	2960.26	-0.376942	0.376942	-22.9932	0.770068	3.37286e-26	1.574e-24	545	0.0975252	P16112	PGCA_HUMAN	Homo sapiens	0.082	261329	skeletal system development,proteolysis,cell adhesion,central nervous system development,keratan sulfate biosynthetic process,extracellular matrix disassembly,extracellular matrix organization,keratan sulfate catabolic process	extracellular matrix structural constituent,protein binding,hyaluronic acid binding,carbohydrate binding,metal ion binding	extracellular region,proteinaceous extracellular matrix,Golgi lumen,extracellular matrix,lysosomal lumen	sp	9606	1	3	Human_Canonical_pSP_2023_0630		28	39
TRUE	OA / H	Serum amyloid P-component	APCS	P02743	OA	H	126	P02743	2325.38	805.953	-1.5287	1.5287	-65.341	0.34659	4.79283e-25	1.91713e-23	125	0.10946	P02743	SAMP_HUMAN	Homo sapiens	0.386	25387.1	negative regulation of acute inflammatory response,protein folding,acute-phase response,cellular protein metabolic process,negative regulation by host of viral exo-alpha-sialidase activity,negative regulation by host of viral glycoprotein metabolic process,innate immune response,negative regulation of monocyte differentiation,negative regulation of viral entry into host cell,negative regulation o…	complement component C1q binding,calcium ion binding,carbohydrate binding,identical protein binding,virion binding,unfolded protein binding,low-density lipoprotein particle binding	extracellular region,extracellular space,nucleus,extracellular matrix,extracellular exosome,blood microparticle	sp	9606	1	2	Human_Canonical_pSP_2023_0630		8	9
TRUE	OA / H	All-trans-retinol dehydrogenase [NAD(+)] ADH4	ADH4	P08319	OA	H	154	P08319	272.725	46.6355	-2.54794	2.54794	-82.9002	0.170998	1.35866e-22	4.75532e-21	153	0.168085	P08319	ADH4_HUMAN	Homo sapiens	0	40221.7	retinoid metabolic process,alcohol metabolic process,ethanol oxidation,cellular aldehyde metabolic process,retinol metabolic process,alcohol catabolic process,quinone metabolic process	NADPH:quinone reductase activity,alcohol dehydrogenase (NAD) activity,alcohol dehydrogenase activity, zinc-dependent,alditol:NADP+ 1-oxidoreductase activity,retinol dehydrogenase activity,all-trans retinal binding,zinc ion binding,oxidoreductase activity, acting on the aldehyde or oxo group of donors, NAD or NADP as acceptor,benzaldehyde dehydrogenase activity,retinol binding,ethanol binding,NAD …	nucleus,cytosol	sp	9606	1	5	Human_Canonical_pSP_2023_0630		10	11
TRUE	OA / H	Fatty acid-binding protein, liver	FABP1	P07148	OA	H	168	P07148	5129.48	605.807	-3.08188	3.08188	-88.1897	0.118103	1.67406e-22	5.20818e-21	167	0.251986	P07148	FABPL_HUMAN	Homo sapiens	0.26	14208.4	long-chain fatty acid transport,regulation of lipid metabolic process,triglyceride catabolic process,positive regulation of fatty acid beta-oxidation,negative regulation of apoptotic process,negative regulation of cysteine-type endopeptidase activity involved in apoptotic process,intestinal absorption,positive regulation of hydrolase activity,cellular response to hydrogen peroxide,cellular respon…	chromatin binding,long-chain fatty acid transporter activity,fatty acid binding,protein binding,phospholipid binding,drug binding,antioxidant activity,bile acid binding	nucleoplasm,peroxisomal matrix,cytosol,apical cortex,extracellular exosome	sp	9606	1	1	Human_Canonical_pSP_2023_0630		7	12
TRUE	OA / H	Thrombospondin-4	THBS4	P35443	OA	H	322	P35443	1683.35	706.519	-1.25253	1.25253	-58.0289	0.419711	2.53487e-22	7.09762e-21	321	0.0986661	P35443	TSP4_HUMAN	Homo sapiens	0.19	105869	positive regulation of endothelial cell proliferation,response to unfolded protein,regulation of receptor activity,negative regulation of angiogenesis,extracellular matrix organization,regulation of tissue remodeling,response to endoplasmic reticulum stress,behavioral response to pain,tissue remodeling,positive regulation of peptidyl-tyrosine phosphorylation,myoblast migration,positive regulation…	integrin binding,calcium ion binding,protein binding,growth factor activity,heparin binding	extracellular region,basement membrane,extracellular space,endoplasmic reticulum,sarcoplasmic reticulum,extracellular matrix,extracellular exosome	sp	9606	1	2	Human_Canonical_pSP_2023_0630		18	23
TRUE	OA / H	Immunoglobulin heavy constant alpha 1	IGHA1	P01876	OA	H	252	P01876	55058	78597.5	0.51353	0.51353	42.7539	1.42754	1.22139e-19	3.10899e-18	251	0.119793	P01876	IGHA1_HUMAN	Homo sapiens	0.266	42848.5	retina homeostasis,glomerular filtration,receptor-mediated endocytosis,phagocytosis, recognition,phagocytosis, engulfment,immune response,complement activation, classical pathway,protein-chromophore linkage,antibacterial humoral response,innate immune response,B cell receptor signaling pathway,positive regulation of B cell activation,leukocyte migration,positive regulation of respiratory burst,de…	antigen binding,immunoglobulin receptor binding	extracellular region,extracellular space,external side of plasma membrane,extracellular exosome,monomeric IgA immunoglobulin complex,secretory IgA immunoglobulin complex,secretory dimeric IgA immunoglobulin complex,blood microparticle,immunoglobulin complex, circulating	sp	9606	1	3	Human_Canonical_pSP_2023_0630		8	18
TRUE	OA / H	Heat shock cognate 71 kDa protein	HSPA8	P11142	OA	H	252	P11142	140.751	308.315	1.13126	1.13126	119.05	2.1905	2.47031e-19	5.76406e-18	251	0.0989055	P11142	HSP7C_HUMAN	Homo sapiens	0.107	70898.1	mRNA splicing, via spliceosome,transcription, DNA-templated,protein folding,protein methylation,response to unfolded protein,neurotransmitter secretion,cellular response to starvation,viral process,cytokine-mediated signaling pathway,regulation of protein stability,protein refolding,regulation of protein complex assembly,neutrophil degranulation,regulation of mRNA stability,positive regulation by…	G-protein coupled receptor binding,phosphatidylserine binding,RNA binding,protein binding,ATP binding,ATPase activity,enzyme binding,MHC class II protein complex binding,heat shock protein binding,ubiquitin protein ligase binding,ATPase activity, coupled,cadherin binding,unfolded protein binding,C3HC4-type RING finger domain binding,clathrin-uncoating ATPase activity,misfolded protein binding,pro…	Prp19 complex,extracellular region,extracellular space,intracellular,nucleus,nucleoplasm,spliceosomal complex,nucleolus,lysosomal membrane,late endosome,cytosol,plasma membrane,focal adhesion,membrane,intracellular ribonucleoprotein complex,secretory granule lumen,melanosome,lysosomal lumen,myelin sheath,clathrin-sculpted gamma-aminobutyric acid transport vesicle membrane,extracellular exosome,bl…	sp	9606	1	1	Human_Canonical_pSP_2023_0630		15	18
TRUE	OA / H	Catalase	CAT	P04040	OA	H	476	P04040	428.019	2396.16	2.48498	2.48498	459.826	5.59826	2.22547e-16	4.79331e-15	475	0.120696	P04040	CATA_HUMAN	Homo sapiens	0	59756.2	response to reactive oxygen species,osteoblast differentiation,ureteric bud development,response to hypoxia,triglyceride metabolic process,aging,cholesterol metabolic process,aerobic respiration,response to light intensity,UV protection,response to ozone,response to lead ion,positive regulation of phosphatidylinositol 3-kinase signaling,response to activity,response to inactivity,hemoglobin metab…	aminoacylase activity,catalase activity,receptor binding,protein binding,antioxidant activity,oxidoreductase activity, acting on peroxide as acceptor,enzyme binding,heme binding,protein homodimerization activity,metal ion binding,NADP binding	extracellular region,mitochondrion,mitochondrial intermembrane space,lysosome,peroxisome,peroxisomal membrane,peroxisomal matrix,endoplasmic reticulum,Golgi apparatus,cytosol,plasma membrane,focal adhesion,membrane,secretory granule lumen,intracellular membrane-bounded organelle,extracellular exosome,ficolin-1-rich granule lumen,cytoplasm	sp	9606	1	3	Human_Canonical_pSP_2023_0630		25	34
TRUE	OA / H	Glyceraldehyde-3-phosphate dehydrogenase	GAPDH	P04406	OA	H	280	P04406	607.524	1714.21	1.49653	1.49653	182.163	2.82163	3.21929e-15	6.43858e-14	279	0.11316	P04406	G3P_HUMAN	Homo sapiens	0.266	36053.2	microtubule cytoskeleton organization,gluconeogenesis,negative regulation of endopeptidase activity,regulation of macroautophagy,negative regulation of translation,killing of cells of other organism,peptidyl-cysteine S-trans-nitrosylation,positive regulation of cytokine secretion,protein stabilization,defense response to fungus,neuron apoptotic process,killing by host of symbiont cells,positive r…	glyceraldehyde-3-phosphate dehydrogenase (NAD+) (phosphorylating) activity,protein binding,microtubule binding,aspartic-type endopeptidase inhibitor activity,peptidyl-cysteine S-nitrosylase activity,identical protein binding,NADP binding,NAD binding,disordered domain specific binding	nucleus,cytoplasm,lipid particle,cytosol,plasma membrane,microtubule cytoskeleton,membrane,intracellular ribonucleoprotein complex,nuclear membrane,vesicle,intracellular membrane-bounded organelle,perinuclear region of cytoplasm,extracellular exosome,GAIT complex	sp	9606	1	3	Human_Canonical_pSP_2023_0630		13	20
TRUE	OA / H	Immunoglobulin heavy constant gamma 4	IGHG4	P01861	OA	H	280	P01861	105156	16636.4	-2.66012	2.66012	-84.1793	0.158207	9.87633e-15	1.84358e-13	279	0.156317	P01861	IGHG4_HUMAN	Homo sapiens	0.265	43831.7	proteolysis,phagocytosis, recognition,phagocytosis, engulfment,complement activation,complement activation, classical pathway,cytokine-mediated signaling pathway,regulation of complement activation,Fc-gamma receptor signaling pathway involved in phagocytosis,defense response to bacterium,innate immune response,B cell receptor signaling pathway,positive regulation of B cell activation	antigen binding,serine-type endopeptidase activity,immunoglobulin receptor binding	extracellular region,extracellular space,external side of plasma membrane,immunoglobulin complex, circulating,extracellular exosome,blood microparticle	sp	9606	1	2	Human_Canonical_pSP_2023_0630		8	20
TRUE	OA / H	Complement component C7	C7	P10643	OA	H	448	P10643	3696.72	2195.1	-0.751961	0.751961	-40.6204	0.593796	3.79315e-14	6.63801e-13	447	0.0896136	P10643	CO7_HUMAN	Homo sapiens	0.275	93518.2	cellular sodium ion homeostasis,complement activation,complement activation, alternative pathway,complement activation, classical pathway,cytolysis,regulation of complement activation		extracellular region,membrane attack complex,extracellular exosome	sp	9606	1	2	Human_Canonical_pSP_2023_0630		25	32
TRUE	OA / H	Fibronectin	FN1	P02751	OA	H	1862	P02751	18165.7	25326.7	0.479443	0.479443	39.4205	1.3942	2.13946e-13	3.52381e-12	1861	0.034473	P02751	FINC_HUMAN	Homo sapiens	0.413	272320	angiogenesis,regulation of protein phosphorylation,platelet degranulation,acute-phase response,cell-substrate junction assembly,cell adhesion,calcium-independent cell-matrix adhesion,positive regulation of cell proliferation,regulation of cell shape,response to wounding,positive regulation of gene expression,positive regulation of peptidase activity,peptide cross-linking,cytokine-mediated signali…	protease binding,receptor binding,integrin binding,protein binding,collagen binding,protein C-terminus binding,heparin binding,peptidase activator activity,enzyme binding,identical protein binding,chaperone binding,disordered domain specific binding	extracellular region,fibrinogen complex,proteinaceous extracellular matrix,basal lamina,extracellular space,endoplasmic reticulum lumen,endoplasmic reticulum-Golgi intermediate compartment,apical plasma membrane,extracellular matrix,platelet alpha granule lumen,extracellular exosome,blood microparticle	sp	9606	1	5	Human_Canonical_pSP_2023_0630		79	133
TRUE	OA / H	Gelsolin	GSN	P06396	OA	H	742	P06396	10027.9	8042.27	-0.318343	0.318343	-19.801	0.80199	1.09607e-12	1.705e-11	741	0.057806	P06396	GELS_HUMAN	Homo sapiens	0.413	85697.5	phagocytosis, engulfment,aging,positive regulation of gene expression,oligodendrocyte development,striated muscle atrophy,actin filament polymerization,regulation of cell adhesion,protein destabilization,tissue regeneration,sequestering of actin monomers,neutrophil degranulation,cellular protein metabolic process,actin nucleation,response to ethanol,negative regulation of viral entry into host ce…	actin binding,calcium ion binding,protein binding,myosin II binding,actin filament binding	ruffle,podosome,extracellular region,extracellular space,cytoplasm,cytosol,plasma membrane,focal adhesion,actin cytoskeleton,sarcoplasm,lamellipodium,actin cap,cortical actin cytoskeleton,secretory granule lumen,myelin sheath,phagocytic vesicle,perinuclear region of cytoplasm,extracellular exosome,blood microparticle,ficolin-1-rich granule lumen,nucleus	sp	9606	1	1	Human_Canonical_pSP_2023_0630		32	53
TRUE	OA / H	Periostin	POSTN	Q15063	OA	H	98	Q15063	101.996	325.692	1.67499	1.67499	219.318	3.19318	2.09895e-12	3.09319e-11	97	0.16817	Q15063	POSTN_HUMAN	Homo sapiens	0.031	93313.9	skeletal system development,response to hypoxia,negative regulation of cell-matrix adhesion,regulation of systemic arterial blood pressure,cell adhesion,regulation of Notch signaling pathway,response to mechanical stimulus,response to muscle activity,positive regulation of smooth muscle cell migration,extracellular matrix organization,response to estradiol,cellular response to fibroblast growth f…	protein binding,heparin binding,metal ion binding,cell adhesion molecule binding	proteinaceous extracellular matrix,extracellular space,trans-Golgi network,extracellular matrix,neuromuscular junction	sp	9606	1	2	Human_Canonical_pSP_2023_0630		7	7
TRUE	OA / H	C4b-binding protein alpha chain	C4BPA	P04003	OA	H	420	P04003	1878.08	2796.61	0.574419	0.574419	48.9077	1.48908	3.22899e-12	4.36702e-11	419	0.0759094	P04003	C4BPA_HUMAN	Homo sapiens	0.357	67033.2	complement activation, classical pathway,regulation of complement activation,innate immune response,positive regulation of protein catabolic process,negative regulation of complement activation, classical pathway,regulation of opsonization	RNA binding,protein binding	extracellular region,extracellular space,plasma membrane,other organism cell,blood microparticle	sp	9606	1	2	Human_Canonical_pSP_2023_0630		21	30
TRUE	OA / H	Proteoglycan 4	PRG4	Q92954	OA	H	504	Q92954	17111.2	13380.6	-0.354798	0.354798	-21.8021	0.781979	3.27527e-12	4.36702e-11	503	0.064977	Q92954	PRG4_HUMAN	Homo sapiens	0.182	151061	receptor-mediated endocytosis,immune response,cell proliferation	scavenger receptor activity,polysaccharide binding	extracellular matrix	sp	9606	1	3	Human_Canonical_pSP_2023_0630		27	36
TRUE	OA / H	Pyruvate kinase PKM	PKM	P14618	OA	H	182	P14618	215.644	365.807	0.76243	0.76243	69.6345	1.69635	3.49207e-12	4.44445e-11	181	0.10311	P14618	KPYM_HUMAN	Homo sapiens	0.207	57936.9	response to hypoxia,liver development,ATP biosynthetic process,response to nutrient,response to gravity,programmed cell death,response to muscle inactivity,animal organ regeneration,cellular response to insulin stimulus,pyruvate biosynthetic process,neutrophil degranulation,skeletal muscle tissue regeneration,protein homotetramerization,canonical glycolysis,glycolytic process	magnesium ion binding,RNA binding,pyruvate kinase activity,protein binding,ATP binding,kinase activity,MHC class II protein complex binding,potassium ion binding,identical protein binding,ADP binding,cadherin binding,thyroid hormone binding	extracellular region,nucleus,cytoplasm,mitochondrion,cytosol,cilium,extracellular matrix,vesicle,secretory granule lumen,myelin sheath,extracellular exosome,pyruvate kinase complex,extracellular vesicle,ficolin-1-rich granule lumen	sp	9606	1	4	Human_Canonical_pSP_2023_0630		13	13
TRUE	OA / H	Cartilage intermediate layer protein 1	CILP	O75339	OA	H	224	O75339	841.604	510.115	-0.72232	0.72232	-39.3878	0.606122	5.13603e-12	6.25256e-11	223	0.0981353	O75339	CILP1_HUMAN	Homo sapiens	0.062	132565	negative regulation of insulin-like growth factor receptor signaling pathway	alkaline phosphatase activity,nucleotide diphosphatase activity	proteinaceous extracellular matrix,extracellular space,extracellular matrix,extracellular exosome	sp	9606	1	4	Human_Canonical_pSP_2023_0630		14	16
TRUE	OA / H	Immunoglobulin heavy constant gamma 3	IGHG3	P01860	OA	H	182	P01860	14612.4	8845.91	-0.724113	0.724113	-39.4631	0.605369	1.19383e-11	1.3928e-10	181	0.1262	P01860	IGHG3_HUMAN	Homo sapiens	0.213	49092.9	retina homeostasis,proteolysis,phagocytosis, recognition,phagocytosis, engulfment,complement activation,complement activation, classical pathway,regulation of complement activation,Fc-gamma receptor signaling pathway involved in phagocytosis,defense response to bacterium,innate immune response,B cell receptor signaling pathway,positive regulation of B cell activation	antigen binding,serine-type endopeptidase activity,immunoglobulin receptor binding	extracellular region,extracellular space,external side of plasma membrane,immunoglobulin complex, circulating,extracellular exosome,blood microparticle	sp	9606	1	3	Human_Canonical_pSP_2023_0630		7	13
TRUE	OA / H	Actin, cytoplasmic 1	ACTB	P60709	OA	H	322	P60709	4396.09	5523.12	0.329264	0.329264	25.6372	1.25637	1.42495e-11	1.59594e-10	321	0.0618216	P60709	ACTB_HUMAN	Homo sapiens	0.547	41736.7	retina homeostasis,protein deubiquitination,substantia nigra development,negative regulation of protein binding,cell junction assembly,Fc-gamma receptor signaling pathway involved in phagocytosis,ATP-dependent chromatin remodeling,positive regulation of gene expression, epigenetic,vascular endothelial growth factor receptor signaling pathway,ephrin receptor signaling pathway,cell motility,membran…	structural constituent of cytoskeleton,protein binding,ATP binding,kinesin binding,protein kinase binding,Tat protein binding,identical protein binding,nitric-oxide synthase binding,structural constituent of postsynaptic actin cytoskeleton,RNA polymerase II core promoter proximal region sequence-specific DNA binding,RNA polymerase II distal enhancer sequence-specific DNA binding,nucleosomal DNA b…	nuclear chromatin,extracellular space,nucleus,nucleoplasm,cytoplasm,cytosol,cytoskeleton,plasma membrane,focal adhesion,actin cytoskeleton,membrane,intracellular ribonucleoprotein complex,cortical cytoskeleton,vesicle,macromolecular complex,NuA4 histone acetyltransferase complex,cytoplasmic ribonucleoprotein granule,myelin sheath,extracellular exosome,blood microparticle,dense body	sp	9606	1	1	Human_Canonical_pSP_2023_0630		16	23
TRUE	OA / H	Fatty acid-binding protein, heart	FABP3	P05413	OA	H	140	P05413	985.674	147.854	-2.73694	2.73694	-84.9997	0.150003	1.83338e-11	1.97441e-10	139	0.255182	P05413	FABPH_HUMAN	Homo sapiens	0.173	14858	fatty acid metabolic process,negative regulation of cell proliferation,triglyceride catabolic process,response to insulin,response to drug,cholesterol homeostasis,long-chain fatty acid import,regulation of fatty acid oxidation,phospholipid homeostasis,response to fatty acid,positive regulation of phospholipid biosynthetic process,regulation of phosphatidylcholine biosynthetic process	long-chain fatty acid transporter activity,protein binding,cytoskeletal protein binding,long-chain fatty acid binding,icosatetraenoic acid binding,oleic acid binding	extracellular space,cytosol,sarcoplasm,extracellular exosome	sp	9606	1	4	Human_Canonical_pSP_2023_0630		8	10
TRUE	OA / H	Histone H4	H4C1	P62805	OA	H	98	P62805	99.137	435.01	2.13355	2.13355	338.797	4.38797	5.62915e-11	5.83764e-10	97	0.177458	P62805	H4_HUMAN	Homo sapiens	0.359	11367.3	chromatin silencing at rDNA,double-strand break repair via nonhomologous end joining,nucleosome assembly,DNA replication-dependent nucleosome assembly,DNA replication-independent nucleosome assembly,DNA-templated transcription, initiation,telomere capping,telomere organization,CENP-A containing nucleosome assembly,cellular protein metabolic process,regulation of megakaryocyte differentiation,nega…	DNA binding,RNA binding,protein binding,protein domain specific binding,histone binding,protein heterodimerization activity	nuclear chromosome,nuclear chromosome, telomeric region,nucleosome,nuclear nucleosome,extracellular region,nucleus,nucleoplasm,membrane,macromolecular complex,extracellular exosome	sp	9606	1	2	Human_Canonical_pSP_2023_0630		6	7
TRUE	OA / H	von Willebrand factor	VWF	P04275	OA	H	98	P04275	16.7296	74.9559	2.16364	2.16364	348.043	4.48043	6.63359e-11	6.57903e-10	97	0.201195	P04275	VWF_HUMAN	Homo sapiens	0	309265	platelet degranulation,cell adhesion,blood coagulation,blood coagulation, intrinsic pathway,hemostasis,response to wounding,platelet activation,extracellular matrix organization,cell-substrate adhesion,protein homooligomerization	protease binding,integrin binding,protein binding,collagen binding,immunoglobulin binding,identical protein binding,protein homodimerization activity,protein N-terminus binding,chaperone binding	extracellular region,proteinaceous extracellular matrix,endoplasmic reticulum,extracellular matrix,platelet alpha granule,platelet alpha granule lumen,Weibel-Palade body,extracellular exosome	sp	9606	1	4	Human_Canonical_pSP_2023_0630		7	7
TRUE	OA / H	Apolipoprotein A-IV	APOA4	P06727	OA	H	602	P06727	6897.77	5053.71	-0.448786	0.448786	-26.7341	0.732659	6.81399e-11	6.57903e-10	601	0.0733261	P06727	APOA4_HUMAN	Homo sapiens	0.593	45372	retinoid metabolic process,innate immune response in mucosa,cholesterol biosynthetic process,lipid transport,response to lipid hydroperoxide,leukocyte cell-cell adhesion,cholesterol metabolic process,positive regulation of cholesterol esterification,positive regulation of triglyceride catabolic process,removal of superoxide radicals,regulation of intestinal cholesterol absorption,neuron projectio…	lipid transporter activity,copper ion binding,protein binding,lipid binding,cholesterol binding,antioxidant activity,cholesterol transporter activity,phosphatidylcholine binding,identical protein binding,protein homodimerization activity,phosphatidylcholine-sterol O-acyltransferase activator activity,phospholipid binding	extracellular region,extracellular space,early endosome,endoplasmic reticulum lumen,cytosol,extracellular matrix,very-low-density lipoprotein particle,high-density lipoprotein particle,chylomicron,extracellular exosome,blood microparticle,cell surface	sp	9606	1	4	Human_Canonical_pSP_2023_0630		26	43
TRUE	OA / H	Alcohol dehydrogenase 1C	ADH1C	P00326	OA	H	42	P00326	63.6981	13.5507	-2.23289	2.23289	-78.7268	0.212732	1.42492e-10	1.32992e-09	41	0.283464	P00326	ADH1G_HUMAN	Homo sapiens	0	39867.6	ethanol oxidation	alcohol dehydrogenase (NAD) activity,alcohol dehydrogenase activity, zinc-dependent,retinol dehydrogenase activity,zinc ion binding	nucleoplasm,cytosol,plasma membrane	sp	9606	1	2	Human_Canonical_pSP_2023_0630		3	3
TRUE	OA / H	Alpha-enolase	ENO1	P06733	OA	H	140	P06733	531.527	725.989	0.449806	0.449806	36.5857	1.36586	4.27498e-10	3.86128e-09	139	0.125502	P06733	ENOA_HUMAN	Homo sapiens	0.118	47169	negative regulation of transcription from RNA polymerase II promoter,gluconeogenesis,transcription, DNA-templated,response to virus,positive regulation of plasminogen activation,negative regulation of cell growth,negative regulation of transcription, DNA-templated,positive regulation of muscle contraction,canonical glycolysis,negative regulation of hypoxia-induced intrinsic apoptotic signaling pa…	magnesium ion binding,RNA polymerase II regulatory region sequence-specific DNA binding,transcriptional repressor activity, RNA polymerase II core promoter proximal region sequence-specific binding,transcriptional repressor activity, RNA polymerase II transcription regulatory region sequence-specific binding,RNA binding,phosphopyruvate hydratase activity,protein binding,protein homodimerization a…	phosphopyruvate hydratase complex,extracellular space,nucleus,cytoplasm,cytosol,plasma membrane,cell surface,membrane,M band,extracellular exosome,cell cortex region	sp	9606	1	2	Human_Canonical_pSP_2023_0630		9	10
TRUE	OA / H	Transitional endoplasmic reticulum ATPase	VCP	P55072	OA	H	196	P55072	59.5393	176.618	1.56872	1.56872	196.641	2.96641	4.73045e-10	4.13914e-09	195	0.146925	P55072	TERA_HUMAN	Homo sapiens	0.03	89321.8	DNA repair,double-strand break repair,protein folding,protein methylation,NADH metabolic process,ER to Golgi vesicle-mediated transport,autophagy,activation of cysteine-type endopeptidase activity involved in apoptotic process,cellular response to DNA damage stimulus,proteasomal protein catabolic process,positive regulation of mitochondrial membrane potential,macroautophagy,protein ubiquitination…	RNA binding,protein binding,ATP binding,lipid binding,ATPase activity,protein phosphatase binding,protein domain specific binding,polyubiquitin binding,ubiquitin protein ligase binding,deubiquitinase activator activity,K48-linked polyubiquitin binding,MHC class I protein binding,identical protein binding,ADP binding,ubiquitin-like protein ligase binding,BAT3 complex binding,ubiquitin-specific pro…	proteasome complex,extracellular region,nucleus,nucleoplasm,cytoplasm,endoplasmic reticulum,endoplasmic reticulum membrane,lipid particle,cytosol,macromolecular complex,VCP-NPL4-UFD1 AAA ATPase complex,secretory granule lumen,azurophil granule lumen,site of double-strand break,Derlin-1 retrotranslocation complex,myelin sheath,intracellular membrane-bounded organelle,perinuclear region of cytoplas…	sp	9606	1	4	Human_Canonical_pSP_2023_0630		13	14
TRUE	OA / H	Complement factor B	CFB	P00751	OA	H	658	P00751	10526.1	9584.4	-0.135216	0.135216	-8.94667	0.910533	8.49973e-10	7.21189e-09	657	0.0630927	P00751	CFAB_HUMAN	Homo sapiens	0.393	85532.9	proteolysis,complement activation,complement activation, alternative pathway,regulation of complement activation	complement binding,serine-type endopeptidase activity,protein binding	extracellular region,extracellular space,plasma membrane,extracellular exosome,blood microparticle	sp	9606	1	2	Human_Canonical_pSP_2023_0630		33	47
TRUE	OA / H	Phosphatidylethanolamine-binding protein 1	PEBP1	P30086	OA	H	182	P30086	1536.64	708.81	-1.11631	1.11631	-53.8729	0.461271	1.32499e-09	1.09117e-08	181	0.196397	P30086	PEBP1_HUMAN	Homo sapiens	0.225	21056.8	MAPK cascade,negative regulation of endopeptidase activity	RNA binding,serine-type endopeptidase inhibitor activity,protein binding,ATP binding,phosphatidylethanolamine binding,enzyme binding,protein kinase binding	nucleus,cytosol,extracellular exosome	sp	9606	1	3	Human_Canonical_pSP_2023_0630		10	13
TRUE	OA / H	Transferrin receptor protein 1	TFRC	P02786	OA	H	112	P02786	77.1651	128.972	0.741034	0.741034	67.1373	1.67137	1.6514e-09	1.32112e-08	111	0.146369	P02786	TFR1_HUMAN	Homo sapiens	0.051	84871.4	cellular iron ion homeostasis,osteoclast differentiation,positive regulation of B cell proliferation,receptor internalization,transferrin transport,cellular response to drug,positive regulation of T cell proliferation,positive regulation of bone resorption,positive regulation of isotype switching,viral entry into host cell,membrane organization,iron ion import,cellular response to leukemia inhibi…	virus receptor activity,RNA binding,double-stranded RNA binding,transferrin receptor activity,protein binding,transferrin transmembrane transporter activity,identical protein binding,protein homodimerization activity	extracellular region,extracellular space,endosome,early endosome,plasma membrane,integral component of plasma membrane,clathrin-coated pit,external side of plasma membrane,cell surface,endosome membrane,membrane,basolateral plasma membrane,clathrin-coated vesicle membrane,cytoplasmic vesicle,melanosome,perinuclear region of cytoplasm,recycling endosome,extracellular exosome,blood microparticle,ex…	sp	9606	1	2	Human_Canonical_pSP_2023_0630		8	8
TRUE	OA / H	Myoglobin	MB	P02144	OA	H	168	P02144	7131.8	1366.75	-2.38351	2.38351	-80.8358	0.191642	2.00741e-09	1.56132e-08	167	0.287768	P02144	MYG_HUMAN	Homo sapiens	0	17183.8	response to hypoxia,heart development,response to hormone,oxygen transport,slow-twitch skeletal muscle fiber contraction,response to hydrogen peroxide,enucleate erythrocyte differentiation,brown fat cell differentiation	oxygen transporter activity,oxygen binding,heme binding,metal ion binding	cytosol,extracellular exosome	sp	9606	1	2	Human_Canonical_pSP_2023_0630		6	12
TRUE	OA / H	Beta-2-glycoprotein 1	APOH	P02749	OA	H	308	P02749	11116.7	9124.16	-0.284964	0.284964	-17.9238	0.820762	3.09787e-09	2.34433e-08	307	0.0636779	P02749	APOH_HUMAN	Homo sapiens	0.441	38298.2	negative regulation of endothelial cell proliferation,platelet degranulation,triglyceride metabolic process,blood coagulation, intrinsic pathway,negative regulation of endothelial cell migration,negative regulation of angiogenesis,positive regulation of blood coagulation,negative regulation of blood coagulation,plasminogen activation,negative regulation of myeloid cell apoptotic process,triglycer…	protein binding,phospholipid binding,heparin binding,lipid binding,identical protein binding,lipoprotein lipase activator activity	extracellular region,extracellular space,cell surface,extracellular matrix,platelet dense granule lumen,very-low-density lipoprotein particle,high-density lipoprotein particle,chylomicron,extracellular exosome	sp	9606	1	3	Human_Canonical_pSP_2023_0630		15	22
TRUE	OA / H	Lactotransferrin	LTF	P02788	OA	H	140	P02788	17.7892	87.8134	2.30344	2.30344	393.633	4.93633	3.23025e-09	2.38019e-08	139	0.165706	P02788	TRFL_HUMAN	Homo sapiens	0	78181.9	ossification,regulation of cytokine production,retina homeostasis,innate immune response in mucosa,transcription, DNA-templated,proteolysis,ion transport,humoral immune response,antimicrobial humoral response,antibacterial humoral response,antifungal humoral response,killing of cells of other organism,negative regulation of lipopolysaccharide-mediated signaling pathway,regulation of tumor necrosi…	lipopolysaccharide binding,DNA binding,serine-type endopeptidase activity,cysteine-type endopeptidase inhibitor activity,iron ion binding,protein binding,heparin binding,protein serine/threonine kinase activator activity,signal recognition particle binding	extracellular region,extracellular space,nucleus,cytoplasm,cell surface,secretory granule,macromolecular complex,specific granule lumen,specific granule,other organism cell membrane,extracellular exosome,phagocytic vesicle lumen,tertiary granule lumen,signal recognition particle receptor complex	sp	9606	1	6	Human_Canonical_pSP_2023_0630		10	10
TRUE	OA / H	Complement component C8 beta chain	C8B	P07358	OA	H	238	P07358	723.047	539.009	-0.423778	0.423778	-25.453	0.74547	5.32605e-09	3.82383e-08	237	0.0825021	P07358	CO8B_HUMAN	Homo sapiens	0.206	66947.7	immune response,complement activation,complement activation, alternative pathway,complement activation, classical pathway,cytolysis,regulation of complement activation		extracellular region,membrane attack complex,membrane,extracellular exosome,extracellular vesicle	sp	9606	1	4	Human_Canonical_pSP_2023_0630		12	17
TRUE	OA / H	Angiotensinogen	AGT	P01019	OA	H	322	P01019	10259.8	15329.3	0.579286	0.579286	49.411	1.49411	6.12888e-09	4.29022e-08	321	0.0936894	P01019	ANGT_HUMAN	Homo sapiens	0.301	53154.2	regulation of cell growth,positive regulation of cytokine production,kidney development,blood vessel remodeling,angiotensin maturation,regulation of blood volume by renin-angiotensin,renin-angiotensin regulation of aldosterone production,regulation of renal output by angiotensin,regulation of heart rate,regulation of blood vessel size by renin-angiotensin,renal system process,angiotensin-mediated…	serine-type endopeptidase inhibitor activity,hormone activity,protein binding,growth factor activity,type 1 angiotensin receptor binding,type 2 angiotensin receptor binding	extracellular region,extracellular space,cytosol,extracellular exosome,blood microparticle	sp	9606	1	3	Human_Canonical_pSP_2023_0630		13	23
TRUE	OA / H	Cartilage acidic protein 1	CRTAC1	Q9NQ79	OA	H	350	Q9NQ79	677.956	1236.97	0.867544	0.867544	82.4554	1.82455	1.01959e-08	6.96303e-08	349	0.0996877	Q9NQ79	CRAC1_HUMAN	Homo sapiens	0.259	71420.7	axonal fasciculation,olfactory bulb development,negative regulation of receptor binding	calcium ion binding,protein binding	proteinaceous extracellular matrix,growth cone,extracellular exosome	sp	9606	1	2	Human_Canonical_pSP_2023_0630		18	25
TRUE	OA / H	All-trans-retinol dehydrogenase [NAD(+)] ADH1B	ADH1B	P00325	OA	H	322	P00325	1111.4	1161.39	0.0634668	0.0634668	4.49738	1.04497	1.22459e-08	7.85272e-08	321	0.158105	P00325	ADH1B_HUMAN	Homo sapiens	0	39835.5	ethanol oxidation	alcohol dehydrogenase activity, zinc-dependent,zinc ion binding	nucleoplasm,cytosol,plasma membrane	sp	9606	1	3	Human_Canonical_pSP_2023_0630		16	23
TRUE	OA / H	Immunoglobulin kappa variable 4-1	IGKV4-1	P06312	OA	H	112	P06312	3663.65	5682.06	0.633131	0.633131	55.0927	1.55093	1.234e-08	7.85272e-08	111	0.161729	P06312	KV401_HUMAN	Homo sapiens	0.298	13380	immunoglobulin production,proteolysis,receptor-mediated endocytosis,immune response,complement activation,complement activation, classical pathway,regulation of complement activation,Fc-epsilon receptor signaling pathway,Fc-gamma receptor signaling pathway involved in phagocytosis,regulation of immune response,leukocyte migration	antigen binding,serine-type endopeptidase activity	extracellular region,plasma membrane,extracellular exosome,blood microparticle	sp	9606	1	1	Human_Canonical_pSP_2023_0630		4	8
TRUE	OA / H	Transforming growth factor-beta-induced protein ig-h3	TGFBI	Q15582	OA	H	140	Q15582	245.982	178.01	-0.466598	0.466598	-27.6331	0.723669	1.20767e-08	7.85272e-08	139	0.136889	Q15582	BGH3_HUMAN	Homo sapiens	0.119	74680.9	angiogenesis,chondrocyte differentiation,cell adhesion,negative regulation of cell adhesion,visual perception,cell proliferation,extracellular matrix organization,cellular protein metabolic process,response to stimulus	integrin binding,protein binding,collagen binding,extracellular matrix binding,cell adhesion molecule binding	extracellular region,proteinaceous extracellular matrix,basement membrane,extracellular space,trans-Golgi network,plasma membrane,extracellular matrix,extracellular exosome	sp	9606	1	1	Human_Canonical_pSP_2023_0630		10	10
TRUE	OA / H	T-complex protein 1 subunit delta	CCT4	P50991	OA	H	98	P50991	11.6233	58.859	2.34025	2.34025	406.39	5.0639	1.49867e-08	9.32507e-08	97	0.18936	P50991	TCPD_HUMAN	Homo sapiens	0.026	57924.2	protein folding,'de novo' protein folding,binding of sperm to zona pellucida,positive regulation of telomere maintenance via telomerase,protein stabilization,positive regulation of telomerase activity,chaperone-mediated protein folding,scaRNA localization to Cajal body,toxin transport,positive regulation of establishment of protein localization to telomere,positive regulation of protein localizat…	RNA binding,protein binding,ATP binding,protein binding involved in protein folding,unfolded protein binding	zona pellucida receptor complex,nucleoplasm,centrosome,cytosol,chaperonin-containing T-complex,microtubule,melanosome,cell projection,cell body,extracellular exosome	sp	9606	1	4	Human_Canonical_pSP_2023_0630		7	7
TRUE	OA / H	Complement C4-A	C4A	P0C0L4	OA	H	1526	P0C0L4	8376.66	15201.1	0.859726	0.859726	81.4693	1.81469	1.5344e-08	9.3398e-08	1525	0.0463109	P0C0L4	CO4A_HUMAN	Homo sapiens	0.452	192785	proteolysis,inflammatory response,complement activation,complement activation, classical pathway,negative regulation of endopeptidase activity,regulation of complement activation,post-translational protein modification,cellular protein metabolic process,innate immune response,positive regulation of apoptotic cell clearance	complement component C1q binding,serine-type endopeptidase activity,endopeptidase inhibitor activity	extracellular region,extracellular space,endoplasmic reticulum lumen,plasma membrane,cell junction,axon,dendrite,neuronal cell body,synapse,extracellular exosome,blood microparticle	sp	9606	1	2	Human_Canonical_pSP_2023_0630		73	109
TRUE	OA / H	Apolipoprotein E	APOE	P02649	OA	H	448	P02649	2004.33	2681.18	0.419751	0.419751	33.7696	1.3377	2.27889e-08	1.35764e-07	447	0.0751145	P02649	APOE_HUMAN	Homo sapiens	0.609	36154.1	response to reactive oxygen species,retinoid metabolic process,negative regulation of endothelial cell proliferation,response to dietary excess,regulation of transcription from RNA polymerase II promoter,triglyceride metabolic process,cholesterol catabolic process,cellular calcium ion homeostasis,receptor-mediated endocytosis,cytoskeleton organization,G-protein coupled receptor signaling pathway,…	beta-amyloid binding,structural molecule activity,lipid transporter activity,protein binding,phospholipid binding,heparin binding,lipid binding,cholesterol binding,antioxidant activity,cholesterol transporter activity,identical protein binding,protein homodimerization activity,metal chelating activity,protein dimerization activity,tau protein binding,low-density lipoprotein particle receptor bind…	extracellular region,extracellular space,nucleus,cytoplasm,early endosome,endoplasmic reticulum,endoplasmic reticulum lumen,Golgi apparatus,plasma membrane,membrane,dendrite,clathrin-coated endocytic vesicle membrane,extracellular matrix,very-low-density lipoprotein particle,low-density lipoprotein particle,intermediate-density lipoprotein particle,high-density lipoprotein particle,discoidal high…	sp	9606	1	1	Human_Canonical_pSP_2023_0630		24	32
TRUE	OA / H	Inter-alpha-trypsin inhibitor heavy chain H1	ITIH1	P19827	OA	H	462	P19827	2984.99	3527.52	0.240928	0.240928	18.1753	1.18175	3.16975e-08	1.81129e-07	461	0.0666005	P19827	ITIH1_HUMAN	Homo sapiens	0.299	101389	negative regulation of endopeptidase activity,hyaluronan metabolic process	serine-type endopeptidase inhibitor activity,calcium ion binding	extracellular region,extracellular exosome,blood microparticle	sp	9606	1	3	Human_Canonical_pSP_2023_0630		21	33
TRUE	OA / H	GTP-binding nuclear protein Ran	RAN	P62826	OA	H	98	P62826	50.2861	214.278	2.09125	2.09125	326.118	4.26118	3.62705e-08	2.03115e-07	97	0.202607	P62826	RAN_HUMAN	Homo sapiens	0.111	24423.1	ribosomal large subunit export from nucleus,ribosomal small subunit export from nucleus,protein import into nucleus, translocation,mitotic sister chromatid segregation,mitotic cell cycle,DNA metabolic process,tRNA export from nucleus,protein import into nucleus,protein export from nucleus,mitotic spindle organization,spermatid development,miRNA metabolic process,viral process,hippocampus developm…	magnesium ion binding,chromatin binding,transcription coactivator activity,RNA binding,GTPase activity,protein binding,GTP binding,GDP binding,protein domain specific binding,cadherin binding,dynein intermediate chain binding,protein heterodimerization activity,androgen receptor binding,importin-alpha family protein binding,pre-miRNA binding,Requires Ontology	male germ cell nucleus,manchette,nucleus,nuclear envelope,nuclear pore,nucleoplasm,nucleolus,cytoplasm,centriole,cytosol,membrane,midbody,macromolecular complex,sperm flagellum,melanosome,RNA nuclear export complex,host cell,recycling endosome,extracellular exosome,Flemming body,chromatin	sp	9606	1	3	Human_Canonical_pSP_2023_0630		7	7
TRUE	OA / H	Apolipoprotein D	APOD	P05090	OA	H	196	P05090	4936.17	3432.53	-0.524118	0.524118	-30.4616	0.695384	3.9912e-08	2.19125e-07	195	0.127854	P05090	APOD_HUMAN	Homo sapiens	0.349	21275.5	response to reactive oxygen species,angiogenesis,glucose metabolic process,lipid metabolic process,lipid transport,brain development,aging,negative regulation of platelet-derived growth factor receptor signaling pathway,peripheral nervous system axon regeneration,tissue regeneration,negative regulation of protein import into nucleus,response to drug,negative regulation of smooth muscle cell proli…	lipid transporter activity,protein binding,cholesterol binding	extracellular region,extracellular space,endoplasmic reticulum,cytosolic ribosome,dendrite,neuronal cell body,perinuclear region of cytoplasm,extracellular exosome	sp	9606	1	1	Human_Canonical_pSP_2023_0630		7	14
TRUE	OA / H	Decorin	DCN	P07585	OA	H	112	P07585	2755.8	1510.56	-0.867393	0.867393	-45.1864	0.548136	4.34714e-08	2.34077e-07	111	0.216907	P07585	PGS2_HUMAN	Homo sapiens	0.097	39746.8	kidney development,placenta development,negative regulation of protein kinase activity,skeletal muscle tissue development,aging,response to mechanical stimulus,animal organ morphogenesis,positive regulation of autophagy,negative regulation of endothelial cell migration,positive regulation of phosphatidylinositol 3-kinase signaling,positive regulation of macroautophagy,negative regulation of angio…	RNA binding,protein kinase inhibitor activity,protein binding,collagen binding,glycosaminoglycan binding,protein N-terminus binding,extracellular matrix binding	extracellular region,proteinaceous extracellular matrix,collagen type VI trimer,extracellular space,cytoplasm,Golgi lumen,extracellular matrix,lysosomal lumen	sp	9606	1	1	Human_Canonical_pSP_2023_0630		6	8
TRUE	OA / H	4-hydroxyphenylpyruvate dioxygenase	HPD	P32754	OA	H	126	P32754	127.799	60.0206	-1.09034	1.09034	-53.0351	0.469649	4.91585e-08	2.59705e-07	125	0.21466	P32754	HPPD_HUMAN	Homo sapiens	0	44934.3	L-phenylalanine catabolic process,tyrosine catabolic process,oxidation-reduction process	4-hydroxyphenylpyruvate dioxygenase activity,metal ion binding	Golgi membrane,endoplasmic reticulum membrane,cytosol,extracellular exosome	sp	9606	1	2	Human_Canonical_pSP_2023_0630		9	9
TRUE	OA / H	Fatty acid-binding protein, adipocyte	FABP4	P15090	OA	H	210	P15090	5468.16	4156.95	-0.395529	0.395529	-23.979	0.76021	5.16956e-08	2.68051e-07	209	0.236422	P15090	FABP4_HUMAN	Homo sapiens	0.227	14718.9	cytokine production,negative regulation of protein kinase activity,triglyceride catabolic process,cholesterol homeostasis,negative regulation of transcription, DNA-templated,positive regulation of inflammatory response,white fat cell differentiation,brown fat cell differentiation,cellular response to lithium ion,cellular response to tumor necrosis factor	fatty acid binding	nucleus,cytoplasm,lipid particle,cytosol,extracellular exosome	sp	9606	1	3	Human_Canonical_pSP_2023_0630		9	15
TRUE	OA / H	Ankyrin-1	ANK1	P16157	OA	H	196	P16157	30.6394	121.418	1.98652	1.98652	296.281	3.96281	5.56332e-08	2.83224e-07	195	0.164811	P16157	ANK1_HUMAN	Homo sapiens	0.004	206265	exocytosis,ER to Golgi vesicle-mediated transport,cytoskeleton organization,signal transduction,positive regulation of organelle organization,maintenance of epithelial cell apical/basal polarity,protein localization to plasma membrane	structural molecule activity,structural constituent of cytoskeleton,protein binding,cytoskeletal adaptor activity,enzyme binding,spectrin binding,ATPase binding	nucleus,cytosol,cytoskeleton,plasma membrane,spectrin-associated cytoskeleton,basolateral plasma membrane,sarcoplasmic reticulum,Z disc,axolemma,M band,sarcolemma,postsynaptic membrane	sp	9606	1	3	Human_Canonical_pSP_2023_0630		13	14
TRUE	OA / H	T-complex protein 1 subunit alpha	TCP1	P17987	OA	H	84	P17987	9.86139	52.4546	2.41121	2.41121	431.919	5.31919	6.32079e-08	3.16039e-07	83	0.202119	P17987	TCPA_HUMAN	Homo sapiens	0	60343.6	protein folding,'de novo' protein folding,tubulin complex assembly,binding of sperm to zona pellucida,positive regulation of telomere maintenance via telomerase,interleukin-12-mediated signaling pathway,translocation of peptides or proteins into host cell cytoplasm,protein stabilization,positive regulation of telomerase activity,chaperone-mediated protein folding,scaRNA localization to Cajal body…	RNA binding,protein binding,ATP binding,ubiquitin protein ligase binding,protein binding involved in protein folding,unfolded protein binding	pericentriolar material,acrosomal vesicle,zona pellucida receptor complex,nuclear heterochromatin,Golgi apparatus,centrosome,cytosol,chaperonin-containing T-complex,microtubule,myelin sheath,cell body,extracellular exosome	sp	9606	1	1	Human_Canonical_pSP_2023_0630		6	6
TRUE	OA / H	Apolipoprotein(a)	LPA	P08519	OA	H	56	P08519	28.1266	72.0564	1.35719	1.35719	156.186	2.56186	6.74139e-08	3.31156e-07	55	0.269995	P08519	APOA_HUMAN	Homo sapiens	0.144	226546	proteolysis,lipid metabolic process,lipid transport,blood circulation,negative regulation of endopeptidase activity,low-density lipoprotein particle remodeling	fibronectin binding,serine-type endopeptidase activity,endopeptidase inhibitor activity,protein binding,heparin binding,apolipoprotein binding	extracellular region,plasma lipoprotein particle	sp	9606	1	2	Human_Canonical_pSP_2023_0630		4	4
TRUE	OA / H	Fructose-bisphosphate aldolase B	ALDOB	P05062	OA	H	154	P05062	251.661	135.207	-0.89631	0.89631	-46.2741	0.537259	7.90857e-08	3.81793e-07	153	0.228354	P05062	ALDOB_HUMAN	Homo sapiens	0	39473	fructose metabolic process,gluconeogenesis,glycolytic process,NADH oxidation,fructose 1,6-bisphosphate metabolic process,positive regulation of ATPase activity,canonical glycolysis,fructose catabolic process to hydroxyacetone phosphate and glyceraldehyde-3-phosphate,vacuolar proton-transporting V-type ATPase complex assembly	fructose-bisphosphate aldolase activity,protein binding,cytoskeletal protein binding,identical protein binding,ATPase binding,fructose-1-phosphate aldolase activity,fructose binding	microtubule organizing center,cytosol,centriolar satellite,extracellular exosome	sp	9606	1	2	Human_Canonical_pSP_2023_0630		9	12
TRUE	OA / H	Rab GDP dissociation inhibitor beta	GDI2	P50395	OA	H	182	P50395	91.7201	227.204	1.30868	1.30868	147.714	2.47714	9.34771e-08	4.4362e-07	181	0.133403	P50395	GDIB_HUMAN	Homo sapiens	0.058	50663.2	signal transduction,small GTPase mediated signal transduction,protein transport,neutrophil degranulation,positive regulation of GTPase activity,regulation of small GTPase mediated signal transduction	RNA binding,Rab GDP-dissociation inhibitor activity,GTPase activator activity,protein binding,small GTPase binding	extracellular region,cytoplasm,Golgi apparatus,cytosol,focal adhesion,membrane,vesicle,secretory granule lumen,azurophil granule lumen,myelin sheath,extracellular exosome	sp	9606	1	2	Human_Canonical_pSP_2023_0630		13	13
TRUE	OA / H	Acylamino-acid-releasing enzyme	APEH	P13798	OA	H	140	P13798	75.3364	167.675	1.15425	1.15425	122.568	2.22568	1.01475e-07	4.67972e-07	139	0.159724	P13798	ACPH_HUMAN	Homo sapiens	0	81224.6	translational termination,proteolysis,neutrophil degranulation,beta-amyloid metabolic process	RNA binding,serine-type endopeptidase activity,protein binding,omega peptidase activity,identical protein binding	extracellular region,cytosol,nuclear membrane,extracellular exosome,ficolin-1-rich granule lumen	sp	9606	1	4	Human_Canonical_pSP_2023_0630		10	10
TRUE	OA / H	Elongation factor 1-alpha 1;Putative elongation factor 1-alpha-like 3	EEF1A1	P68104	OA	H	112	P68104;Q5VTE0	71.7839	234.787	1.70962	1.70962	227.075	3.27075	1.01951e-07	4.67972e-07	111	0.132986	P68104;Q5VTE0	EF1A1_HUMAN;EF1A3_HUMAN	Homo sapiens	15.8%;15.8%	50140.86;50185.02	transcription, DNA-templated,regulation of transcription, DNA-templated,translational elongation,protein methylation,neutrophil degranulation,cellular response to epidermal growth factor stimulus,regulation of chaperone-mediated autophagy,translation;translational elongation,biological_process,translation	tRNA binding,RNA binding,translation elongation factor activity,GTPase activity,protein binding,calmodulin binding,GTP binding,protein kinase binding;molecular_function,translation elongation factor activity,GTPase activity,GTP binding	extracellular region,extracellular space,nucleus,nucleolus,cytoplasm,cytosol,eukaryotic translation elongation factor 1 complex,plasma membrane,membrane,cortical actin cytoskeleton,ruffle membrane,secretory granule lumen,myelin sheath,extracellular exosome,cytoplasmic side of lysosomal membrane,ficolin-1-rich granule lumen;extracellular space,nucleus,cytoplasm,extracellular exosome	sp	9606	1;5	1	Human_Canonical_pSP_2023_0630		6	8
TRUE	OA / H	Leucine-rich alpha-2-glycoprotein	LRG1	P02750	OA	H	182	P02750	5612.94	7820.5	0.478503	0.478503	39.3297	1.3933	1.47036e-07	6.64035e-07	181	0.111978	P02750	A2GL_HUMAN	Homo sapiens	0.3	38177.9	positive regulation of endothelial cell proliferation,biological_process,positive regulation of transforming growth factor beta receptor signaling pathway,neutrophil degranulation,positive regulation of angiogenesis,brown fat cell differentiation	molecular_function,transforming growth factor beta receptor binding,protein binding	extracellular region,extracellular space,membrane,specific granule lumen,intracellular membrane-bounded organelle,extracellular exosome,tertiary granule lumen,ficolin-1-rich granule lumen	sp	9606	1	2	Human_Canonical_pSP_2023_0630		11	13
TRUE	OA / H	Immunoglobulin lambda variable 7-46	IGLV7-46	A0A075B6I9	OA	H	42	A0A075B6I9	83.899	179.02	1.09339	1.09339	113.376	2.13376	1.59013e-07	7.06723e-07	41	0.240049	A0A075B6I9	LV746_HUMAN	Homo sapiens	0.214	12468.1	adaptive immune response,immunoglobulin production,immune response	antigen binding	extracellular space,plasma membrane	sp	9606	3	4	Human_Canonical_pSP_2023_0630		3	3
TRUE	OA / H	Plasminogen	PLG	P00747	OA	H	798	P00747	6542.61	6020.29	-0.120033	0.120033	-7.98337	0.920166	2.05111e-07	8.9736e-07	797	0.0464946	P00747	PLMN_HUMAN	Homo sapiens	0.538	90569	platelet degranulation,proteolysis,blood coagulation,negative regulation of cell proliferation,negative regulation of cell-substrate adhesion,extracellular matrix disassembly,fibrinolysis,cellular protein metabolic process,tissue remodeling,interaction with symbiont,negative regulation of fibrinolysis,positive regulation of fibrinolysis,modification by host of symbiont morphology or physiology vi…	endopeptidase activity,serine-type endopeptidase activity,receptor binding,protein binding,serine-type peptidase activity,enzyme binding,kinase binding,protein domain specific binding,apolipoprotein binding,chaperone binding,proteasome core complex binding,protein antigen binding	extracellular region,extracellular space,plasma membrane,cell surface,platelet alpha granule lumen,extrinsic component of external side of plasma membrane,other organism cell membrane,extracellular exosome,blood microparticle	sp	9606	1	2	Human_Canonical_pSP_2023_0630		43	57
TRUE	OA / H	Tetranectin	CLEC3B	P05452	OA	H	154	P05452	3440.71	2445.31	-0.492691	0.492691	-28.9302	0.710698	2.49693e-07	1.0756e-06	153	0.151656	P05452	TETN_HUMAN	Homo sapiens	0.401	22536.8	ossification,platelet degranulation,positive regulation of plasminogen activation,bone mineralization,cellular response to organic substance,cellular response to transforming growth factor beta stimulus	calcium ion binding,heparin binding,carbohydrate binding,kringle domain binding	granular component,extracellular region,extracellular space,cytoplasm,platelet dense granule lumen,extracellular exosome,extracellular matrix	sp	9606	1	3	Human_Canonical_pSP_2023_0630		7	11
TRUE	OA / H	Spectrin beta chain, erythrocytic	SPTB	P11277	OA	H	252	P11277	75.8099	161.823	1.09396	1.09396	113.458	2.13458	3.33025e-07	1.41283e-06	251	0.134614	P11277	SPTB1_HUMAN	Homo sapiens	0	246468	MAPK cascade,ER to Golgi vesicle-mediated transport,cytoskeleton organization,axon guidance,actin filament capping,regulation of molecular function	actin binding,Ras guanyl-nucleotide exchange factor activity,structural constituent of cytoskeleton,protein binding,ankyrin binding,actin filament binding	Golgi apparatus,cytosol,spectrin,spectrin-associated cytoskeleton,actin cytoskeleton,intrinsic component of the cytoplasmic side of the plasma membrane,macromolecular complex	sp	9606	1	5	Human_Canonical_pSP_2023_0630		17	18
TRUE	OA / H	Carbonic anhydrase 1	CA1	P00915	OA	H	392	P00915	705.89	12167	4.10738	4.10738	1623.63	17.2363	4.08257e-07	1.70615e-06	391	0.183742	P00915	CAH1_HUMAN	Homo sapiens	0.034	28870.2	one-carbon metabolic process,bicarbonate transport,interleukin-12-mediated signaling pathway	arylesterase activity,carbonate dehydratase activity,protein binding,zinc ion binding,hydro-lyase activity	cytosol,extracellular exosome	sp	9606	1	2	Human_Canonical_pSP_2023_0630		14	28
TRUE	OA / H	Alanine--glyoxylate aminotransferase	AGXT	P21549	OA	H	56	P21549	76.3136	17.7655	-2.10286	2.10286	-76.7204	0.232796	4.31428e-07	1.77647e-06	55	0.323273	P21549	AGT1_HUMAN	Homo sapiens	0	43009.9	Notch signaling pathway,glyoxylate catabolic process,glycine biosynthetic process, by transamination of glyoxylate,L-cysteine catabolic process,cellular nitrogen compound metabolic process,L-alanine catabolic process,pyruvate biosynthetic process,glyoxylate metabolic process,oxalic acid secretion,response to glucocorticoid,response to cAMP	serine-pyruvate transaminase activity,receptor binding,protein binding,alanine-glyoxylate transaminase activity,transaminase activity,amino acid binding,pyridoxal phosphate binding,identical protein binding,protein homodimerization activity,protein self-association	mitochondrial matrix,peroxisome,peroxisomal matrix,intracellular membrane-bounded organelle	sp	9606	1	1	Human_Canonical_pSP_2023_0630		4	4
TRUE	OA / H	Extracellular superoxide dismutase [Cu-Zn]	SOD3	P08294	OA	H	140	P08294	1458.42	832.389	-0.809073	0.809073	-42.9251	0.570749	6.12282e-07	2.46122e-06	139	0.189349	P08294	SODE_HUMAN	Homo sapiens	0.146	25850.9	response to hypoxia,removal of superoxide radicals,cellular response to oxidative stress,response to copper ion,oxidation-reduction process	superoxide dismutase activity,copper ion binding,protein binding,heparin binding,zinc ion binding	extracellular region,extracellular space,nucleus,cytoplasm,Golgi lumen,extracellular matrix,extracellular exosome	sp	9606	1	2	Human_Canonical_pSP_2023_0630		6	10
TRUE	OA / H	Hemoglobin subunit alpha	HBA1	P69905	OA	H	476	P69905	8724.63	129175	3.88809	3.88809	1380.58	14.8058	6.15306e-07	2.46122e-06	475	0.196255	P69905	HBA_HUMAN	Homo sapiens	0.641	15257.5	receptor-mediated endocytosis,positive regulation of cell death,oxygen transport,bicarbonate transport,response to hydrogen peroxide,hydrogen peroxide catabolic process,protein heterooligomerization,cellular oxidant detoxification	oxygen transporter activity,iron ion binding,protein binding,oxygen binding,heme binding,peroxidase activity,haptoglobin binding	extracellular region,extracellular space,cytosol,hemoglobin complex,membrane,cytosolic small ribosomal subunit,haptoglobin-hemoglobin complex,extracellular exosome,endocytic vesicle lumen,blood microparticle	sp	9606	1	2	Human_Canonical_pSP_2023_0630		14	34
TRUE	OA / H	Fibulin-1	FBLN1	P23142	OA	H	182	P23142	1019.61	841.866	-0.276353	0.276353	-17.4324	0.825676	8.09801e-07	3.19358e-06	181	0.114454	P23142	FBLN1_HUMAN	Homo sapiens	0.127	77214.1	negative regulation of protein phosphorylation,negative regulation of cell adhesion,embryo implantation,positive regulation of peptidase activity,viral process,extracellular matrix organization,negative regulation of ERK1 and ERK2 cascade,blood coagulation, fibrin clot formation,negative regulation of substrate adhesion-dependent cell spreading,negative regulation of cell motility,negative regula…	fibronectin binding,extracellular matrix structural constituent,calcium ion binding,protein C-terminus binding,peptidase activator activity,identical protein binding,macromolecular complex binding,fibrinogen binding	extracellular region,proteinaceous extracellular matrix,basement membrane,extracellular space,extracellular exosome,elastic fiber,fibrinogen complex,extracellular matrix	sp	9606	1	4	Human_Canonical_pSP_2023_0630		12	13
TRUE	OA / H	T-complex protein 1 subunit theta	CCT8	P50990	OA	H	112	P50990	21.4413	85.3657	1.99326	1.99326	298.136	3.98136	8.52403e-07	3.3149e-06	111	0.196785	P50990	TCPQ_HUMAN	Homo sapiens	0	59620.6	protein folding,'de novo' protein folding,binding of sperm to zona pellucida,positive regulation of telomere maintenance via telomerase,neutrophil degranulation,pore complex assembly,protein stabilization,chaperone-mediated protein folding,toxin transport,positive regulation of establishment of protein localization to telomere,positive regulation of protein localization to Cajal body,positive reg…	protein binding,ATP binding,ATPase activity, coupled,protein binding involved in protein folding,cadherin binding,unfolded protein binding	zona pellucida receptor complex,extracellular region,nucleoplasm,cytoplasm,centrosome,cytosol,chaperonin-containing T-complex,microtubule,cilium,secretory granule lumen,azurophil granule lumen,cell body,intermediate filament cytoskeleton,extracellular exosome,ficolin-1-rich granule lumen	sp	9606	1	4	Human_Canonical_pSP_2023_0630		8	8
TRUE	OA / H	Hemopexin	HPX	P02790	OA	H	560	P02790	131576	150713	0.195903	0.195903	14.5441	1.14544	8.84782e-07	3.39368e-06	559	0.0704623	P02790	HEMO_HUMAN	Homo sapiens	0.548	51676.4	positive regulation of immunoglobulin production,positive regulation of humoral immune response mediated by circulating immunoglobulin,cellular iron ion homeostasis,receptor-mediated endocytosis,heme transport,viral process,hemoglobin metabolic process,heme metabolic process,positive regulation of tyrosine phosphorylation of STAT protein,positive regulation of interferon-gamma-mediated signaling …	protein binding,heme transporter activity,metal ion binding	extracellular region,extracellular space,extracellular exosome,endocytic vesicle lumen,blood microparticle	sp	9606	1	2	Human_Canonical_pSP_2023_0630		25	40
TRUE	OA / H	Ficolin-3	FCN3	O75636	OA	H	56	O75636	107.357	169.181	0.656147	0.656147	57.5868	1.57587	9.44751e-07	3.57473e-06	55	0.148682	O75636	FCN3_HUMAN	Homo sapiens	0.077	32903	complement activation, lectin pathway,proteolysis,complement activation,recognition of apoptotic cell,negative regulation of viral entry into host cell,defense response to virus,negative regulation of RNA biosynthetic process	antigen binding,serine-type endopeptidase activity,protein binding,carbohydrate binding,metal ion binding	extracellular region,collagen trimer,blood microparticle	sp	9606	1	2	Human_Canonical_pSP_2023_0630		3	4
TRUE	OA / H	Protein S100-A9	S100A9	P06702	OA	H	126	P06702	179.525	633.908	1.82009	1.82009	253.104	3.53104	9.95397e-07	3.71615e-06	125	0.206401	P06702	S10A9_HUMAN	Homo sapiens	0	13242	cytokine production,toll-like receptor signaling pathway,leukocyte migration involved in inflammatory response,positive regulation of peptide secretion,regulation of translation,autophagy,apoptotic process,activation of cysteine-type endopeptidase activity involved in apoptotic process,inflammatory response,cell-cell signaling,positive regulation of neuron projection development,astrocyte develop…	signal transducer activity,calcium ion binding,protein binding,microtubule binding,zinc ion binding,antioxidant activity,Toll-like receptor 4 binding,arachidonic acid binding,RAGE receptor binding	extracellular region,extracellular space,nucleus,nucleoplasm,cytoplasm,cytosol,cytoskeleton,plasma membrane,cell junction,extracellular matrix,secretory granule lumen,extracellular exosome	sp	9606	1	1	Human_Canonical_pSP_2023_0630		5	9
TRUE	OA / H	Glutathione peroxidase 3	GPX3	P22352	OA	H	140	P22352	289.755	927.183	1.67802	1.67802	219.989	3.19989	1.02119e-06	3.76228e-06	139	0.174297	P22352	GPX3_HUMAN	Homo sapiens	0.146	25552.3	response to lipid hydroperoxide,cellular response to oxidative stress,hydrogen peroxide catabolic process,protein homotetramerization,oxidation-reduction process,cellular oxidant detoxification	glutathione peroxidase activity,protein binding,transcription factor binding,selenium binding	extracellular region,extracellular space,extracellular exosome	sp	9606	1	2	Human_Canonical_pSP_2023_0630		5	10
TRUE	OA / H	Spectrin alpha chain, erythrocytic 1	SPTA1	P02549	OA	H	266	P02549	36.7088	104.529	1.50971	1.50971	184.753	2.84753	1.21097e-06	4.40354e-06	265	0.128087	P02549	SPTA1_HUMAN	Homo sapiens	0	280014	MAPK cascade,lymphocyte homeostasis,porphyrin-containing compound biosynthetic process,ER to Golgi vesicle-mediated transport,plasma membrane organization,actin filament organization,axon guidance,regulation of cell shape,hemopoiesis,positive regulation of protein binding,positive regulation of T cell proliferation,actin filament capping	Ras guanyl-nucleotide exchange factor activity,structural constituent of cytoskeleton,calcium ion binding,protein binding,protein heterodimerization activity,actin filament binding	cytosol,spectrin,spectrin-associated cytoskeleton,actin cytoskeleton,axon,intrinsic component of the cytoplasmic side of the plasma membrane,cuticular plate	sp	9606	1	5	Human_Canonical_pSP_2023_0630		19	19
TRUE	OA / H	Purine nucleoside phosphorylase	PNP	P00491	OA	H	154	P00491	43.8269	325.78	2.89401	2.89401	643.334	7.43334	1.4926e-06	5.35806e-06	153	0.195902	P00491	PNPH_HUMAN	Homo sapiens	0.035	32117.9	nucleobase-containing compound metabolic process,inosine catabolic process,purine nucleotide catabolic process,nicotinamide riboside catabolic process,immune response,NAD biosynthesis via nicotinamide riboside salvage pathway,urate biosynthetic process,positive regulation of T cell proliferation,response to drug,purine-containing compound salvage,neutrophil degranulation,positive regulation of al…	nucleoside binding,purine nucleobase binding,purine-nucleoside phosphorylase activity,drug binding,phosphate ion binding	extracellular region,intracellular,nucleus,cytoplasm,cytosol,cytoskeleton,secretory granule lumen,extracellular exosome,ficolin-1-rich granule lumen	sp	9606	1	2	Human_Canonical_pSP_2023_0630		10	11
TRUE	OA / H	Coagulation factor XII	F12	P00748	OA	H	168	P00748	1219.35	712.623	-0.774905	0.774905	-41.5573	0.584427	1.64735e-06	5.8387e-06	167	0.142913	P00748	FA12_HUMAN	Homo sapiens	0.112	67792.1	plasma kallikrein-kinin cascade,Factor XII activation,blood coagulation, intrinsic pathway,positive regulation of plasminogen activation,protein processing,protein autoprocessing,positive regulation of blood coagulation,zymogen activation,fibrinolysis,innate immune response,response to misfolded protein,positive regulation of fibrinolysis	serine-type endopeptidase activity,calcium ion binding,protein binding,misfolded protein binding	extracellular region,extracellular space,plasma membrane,extracellular exosome,rough endoplasmic reticulum	sp	9606	1	3	Human_Canonical_pSP_2023_0630		10	12
TRUE	OA / H	Complement factor D	CFD	P00746	OA	H	252	P00746	2236.54	1934.3	-0.209456	0.209456	-13.5137	0.864863	1.80175e-06	6.30611e-06	251	0.0910252	P00746	CFAD_HUMAN	Homo sapiens	0.561	27032.9	platelet degranulation,proteolysis,complement activation,complement activation, alternative pathway,neutrophil degranulation	serine-type endopeptidase activity,serine-type peptidase activity	extracellular region,platelet alpha granule lumen,secretory granule lumen,extracellular exosome,ficolin-1-rich granule lumen	sp	9606	1	5	Human_Canonical_pSP_2023_0630		11	18
TRUE	OA / H	Phosphoglycerate kinase 1	PGK1	P00558	OA	H	210	P00558	413.42	671.314	0.69938	0.69938	62.3807	1.62381	2.18903e-06	7.56701e-06	209	0.122845	P00558	PGK1_HUMAN	Homo sapiens	0.307	44614.7	gluconeogenesis,glycolytic process,phosphorylation,negative regulation of angiogenesis,epithelial cell differentiation,plasminogen activation,canonical glycolysis,cellular response to hypoxia	phosphoglycerate kinase activity,protein binding,ATP binding,protein-disulfide reductase activity	extracellular space,cytosol,membrane,membrane raft,extracellular exosome	sp	9606	1	3	Human_Canonical_pSP_2023_0630		14	15
TRUE	OA / H	Scavenger receptor cysteine-rich type 1 protein M130	CD163	Q86VB7	OA	H	308	Q86VB7	367.293	616.888	0.748077	0.748077	67.9552	1.67955	2.42457e-06	8.27904e-06	307	0.127934	Q86VB7	C163A_HUMAN	Homo sapiens	0.087	125451	receptor-mediated endocytosis,acute-phase response	scavenger receptor activity,protein binding	extracellular region,plasma membrane,integral component of plasma membrane,external side of plasma membrane,endocytic vesicle membrane	sp	9606	1	2	Human_Canonical_pSP_2023_0630		16	22
TRUE	OA / H	Triosephosphate isomerase	TPI1	P60174	OA	H	168	P60174	330.517	582.805	0.818289	0.818289	76.3314	1.76331	2.48722e-06	8.29074e-06	167	0.158799	P60174	TPIS_HUMAN	Homo sapiens	0.245	26669.5	gluconeogenesis,glycolytic process,pentose-phosphate shunt,multicellular organism development,glycerol catabolic process,glyceraldehyde-3-phosphate biosynthetic process,canonical glycolysis	triose-phosphate isomerase activity,protein binding,ubiquitin protein ligase binding	extracellular space,nucleus,cytosol,extracellular exosome	sp	9606	1	4	Human_Canonical_pSP_2023_0630		11	12
TRUE	OA / H	Regucalcin	RGN	Q15493	OA	H	42	Q15493	24.2853	6.28593	-1.94989	1.94989	-74.1164	0.258836	2.48552e-06	8.29074e-06	41	0.288883	Q15493	RGN_HUMAN	Homo sapiens	0	33252.8	kidney development,negative regulation of protein kinase activity,cellular calcium ion homeostasis,spermatogenesis,aging,positive regulation of triglyceride biosynthetic process,positive regulation of glucose metabolic process,positive regulation of phosphatase activity,L-ascorbic acid biosynthetic process,negative regulation of phosphoprotein phosphatase activity,positive regulation of ATPase ac…	gluconolactonase activity,calcium ion binding,zinc ion binding,enzyme regulator activity	extracellular region,nucleus,cytoplasm,cytosol	sp	9606	1	1	Human_Canonical_pSP_2023_0630		3	3
TRUE	OA / H	Bifunctional purine biosynthesis protein ATIC	ATIC	P31939	OA	H	126	P31939	19.3118	51.8401	1.42459	1.42459	168.437	2.68437	2.56185e-06	8.43902e-06	125	0.153728	P31939	PUR9_HUMAN	Homo sapiens	0	64615.9	brainstem development,nucleobase-containing compound metabolic process,'de novo' IMP biosynthetic process,nucleoside metabolic process,purine ribonucleoside monophosphate biosynthetic process,response to inorganic substance,cerebellum development,cerebral cortex development,animal organ regeneration,dihydrofolate metabolic process,tetrahydrofolate biosynthetic process	IMP cyclohydrolase activity,phosphoribosylaminoimidazolecarboxamide formyltransferase activity,protein homodimerization activity,cadherin binding	mitochondrion,cytosol,plasma membrane,membrane,extracellular exosome	sp	9606	1	3	Human_Canonical_pSP_2023_0630		9	9
TRUE	OA / H	Carbonyl reductase [NADPH] 1	CBR1	P16152	OA	H	84	P16152	174.846	92.0713	-0.925262	0.925262	-47.3415	0.526585	2.60917e-06	8.49498e-06	83	0.216655	P16152	CBR1_HUMAN	Homo sapiens	0.04	30374.9	drug metabolic process,cyclooxygenase pathway,epithelial cell differentiation,vitamin K metabolic process,oxidation-reduction process	carbonyl reductase (NADPH) activity,protein binding,oxidoreductase activity, acting on NAD(P)H, quinone or similar compound as acceptor,15-hydroxyprostaglandin dehydrogenase (NADP+) activity,prostaglandin-E2 9-reductase activity	cytosol,extracellular exosome,extracellular vesicle	sp	9606	1	3	Human_Canonical_pSP_2023_0630		6	6
TRUE	OA / H	Fibrinogen beta chain	FGB	P02675	OA	H	1008	P02675	16962.7	21243.1	0.32463	0.32463	25.2343	1.25234	3.12898e-06	1.00703e-05	1007	0.0484443	P02675	FIBB_HUMAN	Homo sapiens	0.678	55928.2	toll-like receptor signaling pathway,adaptive immune response,platelet degranulation,cell-matrix adhesion,blood coagulation,extracellular matrix organization,plasminogen activation,positive regulation of heterotypic cell-cell adhesion,cellular macromolecular complex assembly,fibrinolysis,induction of bacterial agglutination,cellular response to leptin stimulus,innate immune response,positive regu…	structural molecule activity,protein binding,protein binding, bridging,chaperone binding,receptor binding,cell adhesion molecule binding	extracellular region,fibrinogen complex,extracellular space,endoplasmic reticulum,plasma membrane,cell cortex,external side of plasma membrane,cell surface,platelet alpha granule,platelet alpha granule lumen,extracellular exosome,blood microparticle,extracellular vesicle	sp	9606	1	2	Human_Canonical_pSP_2023_0630		35	72
TRUE	OA / H	Liver carboxylesterase 1	CES1	P23141	OA	H	154	P23141	406.858	283.527	-0.521039	0.521039	-30.313	0.69687	3.42073e-06	1.08841e-05	153	0.1565	P23141	EST1_HUMAN	Homo sapiens	0.023	62521.1	cholesterol biosynthetic process,xenobiotic metabolic process,response to toxic substance,epithelial cell differentiation,medium-chain fatty acid metabolic process,cholesterol ester hydrolysis involved in cholesterol transport,lipid catabolic process	sterol esterase activity,methylumbelliferyl-acetate deacetylase activity,carboxylic ester hydrolase activity,triglyceride lipase activity	endoplasmic reticulum,endoplasmic reticulum lumen,cytosol,extracellular space	sp	9606	1	2	Human_Canonical_pSP_2023_0630		11	11
TRUE	OA / H	Adenosylhomocysteinase	AHCY	P23526	OA	H	112	P23526	41.0736	116.589	1.50515	1.50515	183.854	2.83854	3.79848e-06	1.19503e-05	111	0.158942	P23526	SAHH_HUMAN	Homo sapiens	0.032	47716.1	sulfur amino acid metabolic process,response to hypoxia,chronic inflammatory response to antigenic stimulus,one-carbon metabolic process,response to nutrient,S-adenosylhomocysteine catabolic process,methylation,S-adenosylmethionine cycle,circadian sleep/wake cycle,homocysteine biosynthetic process	adenosylhomocysteinase activity,protein binding,adenyl nucleotide binding,identical protein binding,NAD binding	nucleus,cytosol,melanosome,neuron projection,extracellular exosome	sp	9606	1	4	Human_Canonical_pSP_2023_0630		8	8
TRUE	OA / H	Hyaluronan and proteoglycan link protein 1	HAPLN1	P10915	OA	H	98	P10915	201.088	162.865	-0.304149	0.304149	-19.008	0.80992	4.37654e-06	1.36159e-05	97	0.171138	P10915	HPLN1_HUMAN	Homo sapiens	0.102	40165.6	skeletal system development,cell adhesion,central nervous system development,extracellular matrix organization	extracellular matrix structural constituent,hyaluronic acid binding	extracellular region,proteinaceous extracellular matrix,extracellular matrix	sp	9606	2	2	Human_Canonical_pSP_2023_0630		7	7
TRUE	OA / H	Myocilin	MYOC	Q99972	OA	H	84	Q99972	117.033	72.8143	-0.684623	0.684623	-37.7832	0.622168	4.79619e-06	1.47575e-05	83	0.171636	Q99972	MYOC_HUMAN	Homo sapiens	0.042	56972.1	osteoblast differentiation,negative regulation of cell-matrix adhesion,positive regulation of phosphatidylinositol 3-kinase signaling,skeletal muscle hypertrophy,myelination in peripheral nervous system,positive regulation of cell migration,neuron projection development,negative regulation of Rho protein signal transduction,non-canonical Wnt signaling pathway via JNK cascade,ERBB2-ERBB3 signaling…	fibronectin binding,frizzled binding,protein binding,receptor tyrosine kinase binding,myosin light chain binding,metal ion binding	proteinaceous extracellular matrix,extracellular space,mitochondrial outer membrane,mitochondrial inner membrane,mitochondrial intermembrane space,endoplasmic reticulum,rough endoplasmic reticulum,Golgi apparatus,cilium,extracellular matrix,cytoplasmic vesicle,node of Ranvier,extracellular exosome	sp	9606	1	2	Human_Canonical_pSP_2023_0630		6	6
TRUE	OA / H	Alpha-synuclein	SNCA	P37840	OA	H	112	P37840	15.6278	215.356	3.78453	3.78453	1278.03	13.7803	4.89997e-06	1.4913e-05	111	0.254804	P37840	SYUA_HUMAN	Homo sapiens	0	14460.1	negative regulation of transcription from RNA polymerase II promoter,microglial cell activation,positive regulation of receptor recycling,negative regulation of protein phosphorylation,positive regulation of neurotransmitter secretion,fatty acid metabolic process,neutral lipid metabolic process,phospholipid metabolic process,apoptotic process,activation of cysteine-type endopeptidase activity inv…	magnesium ion binding,copper ion binding,calcium ion binding,protein binding,phospholipid binding,microtubule binding,ferrous iron binding,zinc ion binding,oxidoreductase activity,kinesin binding,protein domain specific binding,Hsp70 protein binding,histone binding,identical protein binding,alpha-tubulin binding,cysteine-type endopeptidase inhibitor activity involved in apoptotic process,phosphol…	extracellular region,extracellular space,nucleus,nuclear outer membrane,cytoplasm,mitochondrion,lysosome,rough endoplasmic reticulum,Golgi apparatus,cytosol,ribosome,plasma membrane,cell cortex,synaptic vesicle,actin cytoskeleton,membrane,inclusion body,cell junction,axon,growth cone,neuronal cell body,terminal bouton,perinuclear region of cytoplasm,postsynapse,supramolecular fiber,mitochondrial …	sp	9606	1	1	Human_Canonical_pSP_2023_0630		6	8
TRUE	OA / H	Corticosteroid-binding globulin	SERPINA6	P08185	OA	H	238	P08185	3037.83	2494.27	-0.284425	0.284425	-17.8931	0.821069	5.58883e-06	1.68266e-05	237	0.0821685	P08185	CBG_HUMAN	Homo sapiens	0.272	45140.9	glucocorticoid metabolic process,negative regulation of endopeptidase activity	serine-type endopeptidase inhibitor activity,steroid binding	extracellular space,extracellular exosome	sp	9606	1	1	Human_Canonical_pSP_2023_0630		11	17
TRUE	OA / H	Alpha-1-antitrypsin	SERPINA1	P01009	OA	H	1092	P01009	195961	196162	0.00148203	0.00148203	0.102779	1.00103	5.89881e-06	1.75709e-05	1091	0.0499331	P01009	A1AT_HUMAN	Homo sapiens	0.684	46736.6	platelet degranulation,ER to Golgi vesicle-mediated transport,acute-phase response,blood coagulation,negative regulation of endopeptidase activity,neutrophil degranulation,post-translational protein modification,cellular protein metabolic process,COPII vesicle coating	protease binding,serine-type endopeptidase inhibitor activity,protein binding,identical protein binding	Golgi membrane,extracellular region,proteinaceous extracellular matrix,extracellular space,endoplasmic reticulum,endoplasmic reticulum lumen,Golgi apparatus,ER to Golgi transport vesicle,platelet alpha granule lumen,endoplasmic reticulum-Golgi intermediate compartment membrane,intracellular membrane-bounded organelle,extracellular exosome,ficolin-1-rich granule lumen	sp	9606	1	3	Human_Canonical_pSP_2023_0630		36	78
TRUE	OA / H	Serotransferrin	TF	P02787	OA	H	1708	P02787	263382	238151	-0.145281	0.145281	-9.57969	0.904203	6.617e-06	1.95027e-05	1707	0.0440676	P02787	TRFE_HUMAN	Homo sapiens	0.712	77049.9	retina homeostasis,platelet degranulation,cellular iron ion homeostasis,regulation of protein stability,transferrin transport,post-translational protein modification,cellular protein metabolic process,positive regulation of receptor-mediated endocytosis,iron ion homeostasis,membrane organization,cellular response to iron ion,regulation of iron ion import	protein binding,ferrous iron binding,ferric iron binding,ferric iron transmembrane transporter activity,iron chaperone activity,transferrin receptor binding,signal recognition particle binding	extracellular region,extracellular space,early endosome,late endosome,endoplasmic reticulum lumen,clathrin-coated pit,basal plasma membrane,cell surface,endosome membrane,apical plasma membrane,endocytic vesicle,clathrin-coated vesicle membrane,extrinsic component of external side of plasma membrane,cytoplasmic vesicle,vesicle,secretory granule lumen,basal part of cell,perinuclear region of cytop…	sp	9606	1	4	Human_Canonical_pSP_2023_0630		61	122
TRUE	OA / H	Vimentin	VIM	P08670	OA	H	280	P08670	523.334	733.236	0.486546	0.486546	40.1087	1.40109	7.71378e-06	2.24985e-05	279	0.116796	P08670	VIME_HUMAN	Homo sapiens	0.105	53651.7	negative regulation of neuron projection development,astrocyte development,viral process,cytokine-mediated signaling pathway,muscle filament sliding,positive regulation of collagen biosynthetic process,regulation of mRNA stability,intermediate filament organization,positive regulation of translation,Bergmann glial cell differentiation,SMAD protein signal transduction,lens fiber cell development,c…	double-stranded RNA binding,structural constituent of cytoskeleton,structural constituent of eye lens,protein binding,protein C-terminus binding,protein domain specific binding,identical protein binding,scaffold protein binding,keratin filament binding	cytoplasm,peroxisome,cytosol,polysome,cytoskeleton,intermediate filament,focal adhesion,intracellular ribonucleoprotein complex,cell leading edge,neuron projection,phagocytic vesicle,extracellular exosome,plasma membrane	sp	9606	1	4	Human_Canonical_pSP_2023_0630		18	20
TRUE	OA / H	T-complex protein 1 subunit gamma	CCT3	P49368	OA	H	70	P49368	11.774	66.1732	2.49064	2.49064	462.026	5.62026	7.82669e-06	2.25925e-05	69	0.280765	P49368	TCPG_HUMAN	Homo sapiens	0	60533.9	protein folding,'de novo' protein folding,binding of sperm to zona pellucida,positive regulation of telomere maintenance via telomerase,pore complex assembly,protein stabilization,chaperone-mediated protein folding,toxin transport,positive regulation of protein localization to Cajal body,positive regulation of telomerase RNA localization to Cajal body	RNA binding,protein binding,ATP binding,protein binding involved in protein folding,unfolded protein binding	zona pellucida receptor complex,cytosol,chaperonin-containing T-complex,cytoskeleton,microtubule,plasma membrane,myelin sheath,cell body,extracellular exosome	sp	9606	1	4	Human_Canonical_pSP_2023_0630		5	5
TRUE	OA / H	Transthyretin	TTR	P02766	OA	H	266	P02766	32271.9	28394.8	-0.184648	0.184648	-12.0136	0.879864	8.99267e-06	2.56933e-05	265	0.07221	P02766	TTHY_HUMAN	Homo sapiens	0.694	15887	retinoid metabolic process,regulation of receptor activity,extracellular matrix organization,retinol metabolic process,neutrophil degranulation,cellular protein metabolic process,thyroid hormone transport,purine nucleobase metabolic process	hormone activity,protein binding,identical protein binding,protein heterodimerization activity,thyroid hormone binding	extracellular region,extracellular space,azurophil granule lumen,extracellular exosome	sp	9606	1	1	Human_Canonical_pSP_2023_0630		10	19
TRUE	OA / H	Nucleoside diphosphate kinase A	NME1	P15531	OA	H	98	P15531	19.157	75.5456	1.97947	1.97947	294.349	3.94349	1.00823e-05	2.85157e-05	97	0.206362	P15531	NDKA_HUMAN	Homo sapiens	0	17148.7	negative regulation of myeloid leukocyte differentiation,nucleoside diphosphate phosphorylation,GTP biosynthetic process,UTP biosynthetic process,CTP biosynthetic process,DNA metabolic process,endocytosis,lactation,negative regulation of cell proliferation,negative regulation of gene expression,positive regulation of neuron projection development,response to amine,nucleobase-containing small mole…	magnesium ion binding,RNA polymerase II regulatory region sequence-specific DNA binding,single-stranded DNA binding,RNA binding,deoxyribonuclease activity,nucleoside diphosphate kinase activity,protein binding,ATP binding,GTP binding,intermediate filament binding,enzyme binding,identical protein binding,gamma-tubulin binding,ribosomal small subunit binding	nucleus,cytoplasm,mitochondrial outer membrane,centrosome,cytosol,intermediate filament,membrane,ruffle membrane,myelin sheath,perinuclear region of cytoplasm,extracellular exosome	sp	9606	1	1	Human_Canonical_pSP_2023_0630		7	7
TRUE	OA / H	Proteasome subunit alpha type-7	PSMA7	O14818	OA	H	70	O14818	15.9829	59.2957	1.8914	1.8914	270.995	3.70995	1.13916e-05	3.18964e-05	69	0.214094	O14818	PSA7_HUMAN	Homo sapiens	0	27886.8	MAPK cascade,protein polyubiquitination,stimulatory C-type lectin receptor signaling pathway,antigen processing and presentation of exogenous peptide antigen via MHC class I, TAP-dependent,regulation of cellular amino acid metabolic process,negative regulation of G2/M transition of mitotic cell cycle,viral process,protein deubiquitination,anaphase-promoting complex-dependent catabolic process,SCF…	threonine-type endopeptidase activity,protein binding,identical protein binding,endopeptidase activity	proteasome complex,nucleus,nucleoplasm,cytosol,proteasome core complex,proteasome core complex, alpha-subunit complex,extracellular exosome,postsynapse,cytoplasm	sp	9606	1	1	Human_Canonical_pSP_2023_0630		4	5
TRUE	OA / H	Peroxiredoxin-2	PRDX2	P32119	OA	H	238	P32119	794.179	7814.75	3.29866	3.29866	884.004	9.84004	1.18847e-05	3.29476e-05	237	0.221531	P32119	PRDX2_HUMAN	Homo sapiens	0.298	21891.9	response to oxidative stress,removal of superoxide radicals,cellular response to oxidative stress,hydrogen peroxide catabolic process,regulation of apoptotic process,negative regulation of apoptotic process,cell redox homeostasis,oxidation-reduction process	protein binding,thioredoxin peroxidase activity,antioxidant activity	cytoplasm,cytosol,extracellular exosome	sp	9606	1	5	Human_Canonical_pSP_2023_0630		12	17
TRUE	OA / H	Immunoglobulin delta heavy chain	NaN	P0DOX3	OA	H	168	P0DOX3	456.445	515.42	0.175308	0.175308	12.9206	1.12921	1.33672e-05	3.66943e-05	167	0.170619	P0DOX3	IGD_HUMAN	Homo sapiens	0.168	56224.3				sp	9606	1	1	Human_Canonical_pSP_2023_0630		9	12
TRUE	OA / H	Kininogen-1	KNG1	P01042	OA	H	434	P01042	20964.2	21564.5	0.0407294	0.0407294	2.86337	1.02863	1.35264e-05	3.67709e-05	433	0.0592824	P01042	KNG1_HUMAN	Homo sapiens	0.315	71957.4	platelet degranulation,inflammatory response,negative regulation of cell adhesion,G-protein coupled receptor signaling pathway,positive regulation of cytosolic calcium ion concentration,blood coagulation, intrinsic pathway,negative regulation of endopeptidase activity,negative regulation of blood coagulation,vasodilation,positive regulation of apoptotic process,post-translational protein modifica…	cysteine-type endopeptidase inhibitor activity,receptor binding,protein binding,heparin binding,zinc ion binding,endopeptidase inhibitor activity	extracellular region,extracellular space,endoplasmic reticulum lumen,plasma membrane,extracellular matrix,platelet alpha granule lumen,extracellular exosome,blood microparticle	sp	9606	1	2	Human_Canonical_pSP_2023_0630		23	31
TRUE	OA / H	Protein S100-A8	S100A8	P05109	OA	H	112	P05109	94.3993	411.526	2.12413	2.12413	335.941	4.35941	1.82225e-05	4.90605e-05	111	0.24652	P05109	S10A8_HUMAN	Homo sapiens	0.118	10834.5	cytokine production,toll-like receptor signaling pathway,leukocyte migration involved in inflammatory response,acute inflammatory response,chronic inflammatory response,positive regulation of peptide secretion,autophagy,apoptotic process,activation of cysteine-type endopeptidase activity involved in apoptotic process,inflammatory response,response to zinc ion,astrocyte development,peptidyl-cystei…	calcium ion binding,protein binding,microtubule binding,zinc ion binding,Toll-like receptor 4 binding,arachidonic acid binding,RAGE receptor binding	extracellular region,extracellular space,nucleus,cytosol,cytoskeleton,plasma membrane,secretory granule lumen,intermediate filament cytoskeleton,extracellular exosome	sp	9606	1	1	Human_Canonical_pSP_2023_0630		6	8
TRUE	OA / H	Glycerol-3-phosphate dehydrogenase [NAD(+)], cytoplasmic	GPD1	P21695	OA	H	350	P21695	370.772	495.702	0.418939	0.418939	33.6944	1.33694	2.31551e-05	6.11645e-05	349	0.144317	P21695	GPDA_HUMAN	Homo sapiens	0	37567.6	gluconeogenesis,glycerophosphate shuttle,phosphatidic acid biosynthetic process,positive regulation of glycolytic process,glycerol-3-phosphate catabolic process,cellular response to cAMP,cellular response to tumor necrosis factor	glycerol-3-phosphate dehydrogenase [NAD+] activity,glycerol-3-phosphate dehydrogenase activity,protein homodimerization activity,NAD binding	mitochondrion,cytosol,glycerol-3-phosphate dehydrogenase complex,extracellular exosome	sp	9606	1	4	Human_Canonical_pSP_2023_0630		20	25
TRUE	OA / H	Afamin	AFM	P43652	OA	H	434	P43652	5539.16	5563.15	0.00623524	0.00623524	0.433129	1.00433	2.30444e-05	6.11645e-05	433	0.0777259	P43652	AFAM_HUMAN	Homo sapiens	0.342	69069.1	protein stabilization,vitamin transport,protein transport within extracellular region	protein binding,vitamin E binding	extracellular region,extracellular space,extracellular exosome,blood microparticle	sp	9606	1	1	Human_Canonical_pSP_2023_0630		23	31
TRUE	OA / H	Inter-alpha-trypsin inhibitor heavy chain H2	ITIH2	P19823	OA	H	490	P19823	3089.51	3945.75	0.352922	0.352922	27.7144	1.27714	2.42282e-05	6.3401e-05	489	0.0642595	P19823	ITIH2_HUMAN	Homo sapiens	0.313	106463	negative regulation of endopeptidase activity,hyaluronan metabolic process,post-translational protein modification,cellular protein metabolic process	endopeptidase inhibitor activity,serine-type endopeptidase inhibitor activity	extracellular region,endoplasmic reticulum lumen,extracellular exosome,blood microparticle	sp	9606	1	2	Human_Canonical_pSP_2023_0630		26	35
TRUE	OA / H	Calpain-1 catalytic subunit	CAPN1	P07384	OA	H	154	P07384	70.5737	138.409	0.971735	0.971735	96.1197	1.9612	2.46255e-05	6.38439e-05	153	0.163975	P07384	CAN1_HUMAN	Homo sapiens	0	81890.1	proteolysis,positive regulation of cell proliferation,regulation of macroautophagy,extracellular matrix disassembly,receptor catabolic process,neutrophil degranulation,regulation of catalytic activity,mammary gland involution,cornification,self proteolysis,regulation of N-methyl-D-aspartate selective glutamate receptor activity	endopeptidase activity,calcium-dependent cysteine-type endopeptidase activity,calcium ion binding,protein binding	extracellular region,mitochondrion,lysosome,cytosol,plasma membrane,focal adhesion,membrane,extracellular exosome,ficolin-1-rich granule lumen,cytoplasm	sp	9606	1	1	Human_Canonical_pSP_2023_0630		11	11
TRUE	OA / H	Flavin reductase (NADPH)	BLVRB	P30043	OA	H	168	P30043	207.731	1868.46	3.16906	3.16906	799.463	8.99463	2.57837e-05	6.56313e-05	167	0.221366	P30043	BLVRB_HUMAN	Homo sapiens	0	22119.3	heme catabolic process,oxidation-reduction process	biliverdin reductase activity,riboflavin reductase (NADPH) activity	nucleoplasm,cytosol,plasma membrane,terminal bouton,extracellular exosome	sp	9606	1	3	Human_Canonical_pSP_2023_0630		8	12
TRUE	OA / H	Peroxiredoxin-1	PRDX1	Q06830	OA	H	168	Q06830	395.582	2199.1	2.47486	2.47486	455.915	5.55915	2.56483e-05	6.56313e-05	167	0.17013	Q06830	PRDX1_HUMAN	Homo sapiens	0.236	22110.3	skeletal system development,retina homeostasis,cell proliferation,removal of superoxide radicals,natural killer cell activation,regulation of stress-activated MAPK cascade,erythrocyte homeostasis,cellular response to oxidative stress,natural killer cell mediated cytotoxicity,regulation of NF-kappaB import into nucleus,hydrogen peroxide catabolic process,cell redox homeostasis,oxidation-reduction …	RNA binding,peroxidase activity,protein binding,thioredoxin peroxidase activity,identical protein binding,cadherin binding	extracellular space,nucleus,cytoplasm,mitochondrion,cytosol,melanosome,myelin sheath,extracellular exosome	sp	9606	1	1	Human_Canonical_pSP_2023_0630		11	12
TRUE	OA / H	Hsc70-interacting protein	ST13	P50502	OA	H	112	P50502	42.6252	151.382	1.82842	1.82842	255.148	3.55148	2.85214e-05	7.19458e-05	111	0.1783	P50502	F10A1_HUMAN	Homo sapiens	0	41331.7	protein folding,chaperone mediated protein folding requiring cofactor,protein homotetramerization,negative regulation of protein refolding,chaperone cofactor-dependent protein refolding,chaperone-mediated protein folding,protein complex assembly	protein binding,protein domain specific binding,Hsp70 protein binding,protein binding, bridging,dATP binding,identical protein binding,protein dimerization activity,unfolded protein binding,chaperone binding,heat shock protein binding	cytoplasm,cytosol,extracellular exosome	sp	9606	1	2	Human_Canonical_pSP_2023_0630		7	8
TRUE	OA / H	Heat shock protein HSP 90-beta	HSP90AB1	P08238	OA	H	56	P08238	79.093	143.461	0.859041	0.859041	81.3832	1.81383	3.06626e-05	7.66566e-05	55	0.207012	P08238	HS90B_HUMAN	Homo sapiens	0.069	83264.2	placenta development,protein folding,xenobiotic metabolic process,response to unfolded protein,telomere maintenance via telomerase,response to salt stress,virion attachment to host cell,positive regulation of transforming growth factor beta receptor signaling pathway,regulation of protein ubiquitination,positive regulation of protein binding,negative regulation of proteasomal ubiquitin-dependent …	UTP binding,CTP binding,RNA binding,double-stranded RNA binding,protein binding,ATP binding,GTP binding,sulfonylurea receptor binding,protein kinase regulator activity,kinase binding,protein kinase binding,MHC class II protein complex binding,nitric-oxide synthase regulator activity,TPR domain binding,heat shock protein binding,dATP binding,peptide binding,identical protein binding,protein homodi…	extracellular region,nucleus,nucleoplasm,cytoplasm,mitochondrion,lysosomal membrane,cytosol,cell surface,membrane,inclusion body,basolateral plasma membrane,apical plasma membrane,brush border membrane,macromolecular complex,aryl hydrocarbon receptor complex,secretory granule lumen,melanosome,extracellular exosome,ficolin-1-rich granule lumen,sperm head plasma membrane,ooplasm,COP9 signalosome	sp	9606	1	4	Human_Canonical_pSP_2023_0630		4	4
TRUE	OA / H	Band 3 anion transport protein	SLC4A1	P02730	OA	H	210	P02730	48.3829	305.71	2.65959	2.65959	531.856	6.31856	3.10242e-05	7.68742e-05	209	0.173139	P02730	B3AT_HUMAN	Homo sapiens	0	101792	anion transport,chloride transport,cellular ion homeostasis,bicarbonate transport,regulation of intracellular pH,chloride transmembrane transport	inorganic anion exchanger activity,protein binding,anion transmembrane transporter activity,sodium:bicarbonate symporter activity,bicarbonate transmembrane transporter activity,chloride transmembrane transporter activity,anion:anion antiporter activity,ankyrin binding,protein homodimerization activity,protein anchor	plasma membrane,integral component of plasma membrane,integral component of membrane,basolateral plasma membrane,Z disc,cortical cytoskeleton,extracellular exosome,blood microparticle	sp	9606	1	3	Human_Canonical_pSP_2023_0630		14	15
TRUE	OA / H	Proteasome subunit alpha type-5	PSMA5	P28066	OA	H	28	P28066	21.9458	54.7966	1.32014	1.32014	149.691	2.49691	3.37738e-05	8.29532e-05	27	0.278255	P28066	PSA5_HUMAN	Homo sapiens	0	26411	MAPK cascade,protein polyubiquitination,stimulatory C-type lectin receptor signaling pathway,antigen processing and presentation of exogenous peptide antigen via MHC class I, TAP-dependent,regulation of cellular amino acid metabolic process,negative regulation of G2/M transition of mitotic cell cycle,protein deubiquitination,anaphase-promoting complex-dependent catabolic process,SCF-dependent pro…	threonine-type endopeptidase activity,protein binding,endopeptidase activity	proteasome complex,extracellular region,nucleus,nucleoplasm,cytosol,proteasome core complex,proteasome core complex, alpha-subunit complex,secretory granule lumen,extracellular exosome,ficolin-1-rich granule lumen,cytoplasm	sp	9606	1	3	Human_Canonical_pSP_2023_0630		2	2
TRUE	OA / H	Betaine--homocysteine S-methyltransferase 1	BHMT	Q93088	OA	H	70	Q93088	95.5737	42.8374	-1.15774	1.15774	-55.1787	0.448213	4.07765e-05	9.92818e-05	69	0.287683	Q93088	BHMT1_HUMAN	Homo sapiens	0.017	44998.5	sulfur amino acid metabolic process,protein methylation,amino-acid betaine metabolic process,amino-acid betaine catabolic process,choline catabolic process,regulation of homocysteine metabolic process,L-methionine salvage,S-adenosylmethionine metabolic process	zinc ion binding,betaine-homocysteine S-methyltransferase activity	cytosol,extracellular exosome	sp	9606	1	2	Human_Canonical_pSP_2023_0630		5	6
TRUE	OA / H	Hemoglobin subunit gamma-1	HBG1	P69891	OA	H	266	P69891	8386.53	33970.8	2.01815	2.01815	305.064	4.05064	4.21093e-05	0.000101643	265	0.188144	P69891	HBG1_HUMAN	Homo sapiens	0.184	16140.5	blood coagulation,oxygen transport	oxygen transporter activity,iron ion binding,oxygen binding,heme binding	cytosol,hemoglobin complex	sp	9606	1	2	Human_Canonical_pSP_2023_0630		12	19
TRUE	OA / H	Cystatin-C	CST3	P01034	OA	H	112	P01034	1012.13	745.143	-0.4418	0.4418	-26.3785	0.736215	4.97212e-05	0.000118991	111	0.160803	P01034	CYTC_HUMAN	Homo sapiens	0.192	15799.2	eye development,response to hypoxia,apoptotic process,defense response,brain development,salivary gland development,embryo implantation,positive regulation of cell proliferation,response to carbohydrate,negative regulation of peptidase activity,negative regulation of collagen catabolic process,negative regulation of extracellular matrix disassembly,response to nutrient levels,response to estradio…	beta-amyloid binding,protease binding,endopeptidase inhibitor activity,cysteine-type endopeptidase inhibitor activity,protein binding,identical protein binding	extracellular region,basement membrane,extracellular space,lysosome,multivesicular body,endoplasmic reticulum lumen,axon,nuclear membrane,neuronal cell body,contractile fiber,perinuclear region of cytoplasm,extracellular exosome,tertiary granule lumen,ficolin-1-rich granule lumen	sp	9606	1	1	Human_Canonical_pSP_2023_0630		7	8
TRUE	OA / H	Serine protease HTRA1	HTRA1	Q92743	OA	H	42	Q92743	74.4734	159.923	1.10258	1.10258	114.739	2.14739	5.58807e-05	0.000132598	41	0.196716	Q92743	HTRA1_HUMAN	Homo sapiens	0.038	51286.9	regulation of cell growth,placenta development,proteolysis,extracellular matrix disassembly,negative regulation of transforming growth factor beta receptor signaling pathway,negative regulation of BMP signaling pathway,positive regulation of epithelial cell proliferation,negative regulation of defense response to virus,chorionic trophoblast cell differentiation,dentinogenesis	serine-type endopeptidase activity,protein binding,insulin-like growth factor binding,serine-type peptidase activity,identical protein binding	extracellular region,extracellular space,cytosol,plasma membrane,extracellular matrix,extracellular exosome	sp	9606	1	1	Human_Canonical_pSP_2023_0630		3	3
TRUE	OA / H	Delta-aminolevulinic acid dehydratase	ALAD	P13716	OA	H	98	P13716	326.692	480.065	0.555302	0.555302	46.9476	1.46948	6.54832e-05	0.000154078	97	0.253809	P13716	HEM2_HUMAN	Homo sapiens	0	36294.9	response to hypoxia,protoporphyrinogen IX biosynthetic process,heme biosynthetic process,response to oxidative stress,response to herbicide,response to iron ion,response to zinc ion,response to aluminum ion,response to ionizing radiation,response to vitamin B1,response to selenium ion,response to activity,response to cobalt ion,response to lipopolysaccharide,response to vitamin E,response to amin…	catalytic activity,porphobilinogen synthase activity,zinc ion binding,identical protein binding,proteasome core complex binding	extracellular region,nucleus,cytosol,proteasome core complex,secretory granule lumen,extracellular exosome,ficolin-1-rich granule lumen	sp	9606	1	1	Human_Canonical_pSP_2023_0630		7	7
TRUE	OA / H	Lymphatic vessel endothelial hyaluronic acid receptor 1	LYVE1	Q9Y5Y7	OA	H	84	Q9Y5Y7	1006.6	781.62	-0.36495	0.36495	-22.3504	0.776496	6.6157e-05	0.000154366	83	0.167427	Q9Y5Y7	LYVE1_HUMAN	Homo sapiens	0.109	35213.4	cell-matrix adhesion,signal transduction,response to wounding,anatomical structure morphogenesis,hyaluronan catabolic process	receptor activity,transmembrane signaling receptor activity,protein binding,hyaluronic acid binding	plasma membrane,integral component of plasma membrane,membrane,extracellular exosome	sp	9606	1	2	Human_Canonical_pSP_2023_0630		5	6
TRUE	OA / H	Complement C3	C3	P01024	OA	H	2520	P01024	43284.5	49163.9	0.18375	0.18375	13.5833	1.13583	6.71925e-05	0.000155487	2519	0.0348485	P01024	CO3_HUMAN	Homo sapiens	0.667	187148	positive regulation of type IIa hypersensitivity,positive regulation of protein phosphorylation,positive regulation of activation of membrane attack complex,proteolysis,fatty acid metabolic process,phagocytosis, engulfment,inflammatory response,immune response,complement activation,complement activation, alternative pathway,complement activation, classical pathway,signal transduction,G-protein co…	serine-type endopeptidase activity,endopeptidase inhibitor activity,receptor binding,protein binding,C5L2 anaphylatoxin chemotactic receptor binding	extracellular region,extracellular space,endoplasmic reticulum lumen,plasma membrane,macromolecular complex,secretory granule lumen,azurophil granule lumen,extracellular exosome,blood microparticle	sp	9606	1	2	Human_Canonical_pSP_2023_0630		106	180
TRUE	OA / H	Collagen alpha-3(VI) chain	COL6A3	P12111	OA	H	518	P12111	302.204	466.779	0.627216	0.627216	54.4582	1.54458	7.12502e-05	0.000162195	517	0.0773996	P12111	CO6A3_HUMAN	Homo sapiens	0.046	343669	cell adhesion,muscle organ development,negative regulation of endopeptidase activity,extracellular matrix organization,collagen catabolic process	serine-type endopeptidase inhibitor activity	extracellular region,proteinaceous extracellular matrix,collagen type VI trimer,extracellular space,endoplasmic reticulum lumen,extracellular matrix,sarcolemma,extracellular exosome,extracellular vesicle	sp	9606	1	5	Human_Canonical_pSP_2023_0630		33	37
TRUE	OA / H	Fatty acid synthase	FASN	P49327	OA	H	504	P49327	242.19	425.703	0.81371	0.81371	75.7726	1.75773	7.07123e-05	0.000162195	503	0.0938723	P49327	FAS_HUMAN	Homo sapiens	0.005	273427	osteoblast differentiation,acetyl-CoA metabolic process,fatty acid metabolic process,fatty acid biosynthetic process,pantothenate metabolic process,mammary gland development,positive regulation of cellular metabolic process,regulation of cholesterol biosynthetic process,fatty-acyl-CoA biosynthetic process,oxidation-reduction process,cellular response to interleukin-4	RNA binding,fatty acid synthase activity,[acyl-carrier-protein] S-acetyltransferase activity,[acyl-carrier-protein] S-malonyltransferase activity,3-oxoacyl-[acyl-carrier-protein] synthase activity,3-oxoacyl-[acyl-carrier-protein] reductase (NADPH) activity,3-hydroxypalmitoyl-[acyl-carrier-protein] dehydratase activity,enoyl-[acyl-carrier-protein] reductase (NADPH, B-specific) activity,oleoyl-[acy…	mitochondrion,Golgi apparatus,cytosol,plasma membrane,membrane,melanosome,glycogen granule,extracellular exosome	sp	9606	1	3	Human_Canonical_pSP_2023_0630		28	36
TRUE	OA / H	Vitamin K-dependent protein S	PROS1	P07225	OA	H	126	P07225	548.909	660.753	0.267543	0.267543	20.3756	1.20376	7.40672e-05	0.000167248	125	0.0937611	P07225	PROS_HUMAN	Homo sapiens	0.154	75122.6	platelet degranulation,signal peptide processing,ER to Golgi vesicle-mediated transport,blood coagulation,negative regulation of endopeptidase activity,peptidyl-glutamic acid carboxylation,regulation of complement activation,fibrinolysis,leukocyte migration	endopeptidase inhibitor activity,calcium ion binding	Golgi membrane,extracellular region,extracellular space,endoplasmic reticulum membrane,Golgi lumen,plasma membrane,platelet alpha granule lumen,extracellular exosome,blood microparticle	sp	9606	1	1	Human_Canonical_pSP_2023_0630		9	9
TRUE	OA / H	Fructose-1,6-bisphosphatase 1	FBP1	P09467	OA	H	56	P09467	126.78	64.9617	-0.964671	0.964671	-48.7605	0.512395	8.05767e-05	0.000180492	55	0.252443	P09467	F16P1_HUMAN	Homo sapiens	0.041	36842.5	negative regulation of transcription from RNA polymerase II promoter,sucrose biosynthetic process,fructose metabolic process,fructose 6-phosphate metabolic process,gluconeogenesis,regulation of gluconeogenesis,dephosphorylation,negative regulation of cell growth,fructose 1,6-bisphosphate metabolic process,cellular response to drug,negative regulation of glycolytic process,negative regulation of R…	transcriptional repressor activity, RNA polymerase II transcription factor binding,protein binding,AMP binding,fructose 1,6-bisphosphate 1-phosphatase activity,identical protein binding,metal ion binding,monosaccharide binding	nucleus,cytoplasm,cytosol,extracellular exosome	sp	9606	1	5	Human_Canonical_pSP_2023_0630		4	4
TRUE	OA / H	Pregnancy zone protein	PZP	P20742	OA	H	56	P20742	88.3927	156.513	0.824285	0.824285	77.0658	1.77066	8.2034e-05	0.000181894	55	0.243473	P20742	PZP_HUMAN	Homo sapiens	0.032	163863	female pregnancy,negative regulation of endopeptidase activity	endopeptidase inhibitor activity,serine-type endopeptidase inhibitor activity	extracellular region,extracellular exosome,blood microparticle	sp	9606	1	4	Human_Canonical_pSP_2023_0630		4	4
TRUE	OA / H	CD109 antigen	CD109	Q6YHK3	OA	H	70	Q6YHK3	61.6697	92.1347	0.579183	0.579183	49.4003	1.494	8.25017e-05	0.000181894	69	0.157371	Q6YHK3	CD109_HUMAN	Homo sapiens	0.012	161689	negative regulation of protein phosphorylation,hair follicle development,platelet degranulation,C-terminal protein lipidation,negative regulation of keratinocyte proliferation,negative regulation of endopeptidase activity,negative regulation of transforming growth factor beta receptor signaling pathway,regulation of keratinocyte differentiation,negative regulation of wound healing,osteoclast fusi…	serine-type endopeptidase inhibitor activity,transforming growth factor beta binding	extracellular region,extracellular space,plasma membrane,cell surface,platelet alpha granule membrane,anchored component of membrane	sp	9606	1	2	Human_Canonical_pSP_2023_0630		5	5
TRUE	OA / H	Tubulin alpha-1B chain	TUBA1B	P68363	OA	H	140	P68363	358.941	501.213	0.481675	0.481675	39.6364	1.39636	8.51017e-05	0.000184877	139	0.116037	P68363	TBA1B_HUMAN	Homo sapiens	0.213	50151.6	microtubule cytoskeleton organization,microtubule-based process,cytoskeleton-dependent intracellular transport,cell division,cellular response to interleukin-4,mitotic cell cycle	double-stranded RNA binding,GTPase activity,structural molecule activity,structural constituent of cytoskeleton,protein binding,GTP binding,ubiquitin protein ligase binding	microtubule,cytoplasmic microtubule,microtubule cytoskeleton,myelin sheath,membrane raft,extracellular exosome,cytoplasm	sp	9606	1	1	Human_Canonical_pSP_2023_0630		10	10
TRUE	OA / H	Myeloperoxidase	MPO	P05164	OA	H	98	P05164	46.2199	91.2021	0.980554	0.980554	97.3223	1.97322	9.17903e-05	0.000197702	97	0.205251	P05164	PERM_HUMAN	Homo sapiens	0	83868.6	response to yeast,hypochlorous acid biosynthetic process,respiratory burst involved in defense response,defense response,response to oxidative stress,aging,response to mechanical stimulus,removal of superoxide radicals,response to food,response to lipopolysaccharide,low-density lipoprotein particle remodeling,defense response to bacterium,hydrogen peroxide catabolic process,negative regulation of…	chromatin binding,peroxidase activity,heparin binding,heme binding,metal ion binding	extracellular region,extracellular space,nucleus,mitochondrion,lysosome,secretory granule,azurophil granule lumen,azurophil granule,intracellular membrane-bounded organelle,extracellular exosome,cytoplasm	sp	9606	1	1	Human_Canonical_pSP_2023_0630		7	7
TRUE	OA / H	Metalloproteinase inhibitor 1	TIMP1	P01033	OA	H	98	P01033	383.742	234.591	-0.70999	0.70999	-38.8676	0.611324	9.25596e-05	0.000197837	97	0.1881	P01033	TIMP1_HUMAN	Homo sapiens	0.246	23170.9	cell activation,platelet degranulation,aging,positive regulation of cell proliferation,response to hormone,regulation of receptor activity,negative regulation of endopeptidase activity,cytokine-mediated signaling pathway,extracellular matrix disassembly,response to cytokine,wound healing,negative regulation of apoptotic process,negative regulation of catalytic activity,response to peptide hormone…	protease binding,cytokine activity,protein binding,growth factor activity,metalloendopeptidase inhibitor activity,zinc ion binding	extracellular region,proteinaceous extracellular matrix,basement membrane,extracellular space,endoplasmic reticulum lumen,platelet alpha granule lumen,extracellular exosome	sp	9606	1	1	Human_Canonical_pSP_2023_0630		6	7
TRUE	OA / H	Pigment epithelium-derived factor	SERPINF1	P36955	OA	H	280	P36955	4057.28	3703.38	-0.13167	0.13167	-8.72256	0.912774	9.92325e-05	0.000210493	279	0.0614726	P36955	PEDF_HUMAN	Homo sapiens	0.352	46312.2	kidney development,multicellular organism development,aging,short-term memory,cell proliferation,response to acidic pH,negative regulation of endothelial cell migration,negative regulation of gene expression,negative regulation of endopeptidase activity,positive regulation of neuron projection development,negative regulation of angiogenesis,ovulation cycle,response to arsenic-containing substance…	serine-type endopeptidase inhibitor activity,protein binding	extracellular region,basement membrane,extracellular space,melanosome,axon hillock,perinuclear region of cytoplasm,extracellular exosome,extracellular matrix	sp	9606	1	4	Human_Canonical_pSP_2023_0630		15	20
TRUE	OA / H	Hemoglobin subunit beta	HBB	P68871	OA	H	462	P68871	7573.68	114946	3.92382	3.92382	1417.7	15.177	0.00010017	0.000210884	461	0.204312	P68871	HBB_HUMAN	Homo sapiens	0.442	15998.4	receptor-mediated endocytosis,blood coagulation,regulation of blood pressure,positive regulation of cell death,oxygen transport,bicarbonate transport,nitric oxide transport,response to hydrogen peroxide,hydrogen peroxide catabolic process,neutrophil degranulation,positive regulation of nitric oxide biosynthetic process,regulation of blood vessel size,protein heterooligomerization,renal absorption…	oxygen transporter activity,iron ion binding,protein binding,oxygen binding,heme binding,hemoglobin binding,peroxidase activity,haptoglobin binding	extracellular region,extracellular space,cytosol,hemoglobin complex,haptoglobin-hemoglobin complex,extracellular exosome,endocytic vesicle lumen,blood microparticle,tertiary granule lumen,ficolin-1-rich granule lumen	sp	9606	1	2	Human_Canonical_pSP_2023_0630		15	33
TRUE	OA / H	Complement C5	C5	P01031	OA	H	728	P01031	1104.09	1266.56	0.198057	0.198057	14.7152	1.14715	0.000101123	0.000211301	727	0.0488991	P01031	CO5_HUMAN	Homo sapiens	0.276	188305	activation of MAPK activity,in utero embryonic development,chemotaxis,inflammatory response,complement activation,complement activation, alternative pathway,complement activation, classical pathway,cell surface receptor signaling pathway,G-protein coupled receptor signaling pathway,positive regulation of vascular endothelial growth factor production,negative regulation of macrophage chemotaxis,ne…	endopeptidase inhibitor activity,receptor binding,protein binding,chemokine activity	extracellular region,membrane attack complex,extracellular space,extracellular exosome	sp	9606	1	4	Human_Canonical_pSP_2023_0630		43	52
TRUE	OA / H	Cofilin-2	CFL2	Q9Y281	OA	H	42	Q9Y281	47.8707	11.2476	-2.08952	2.08952	-76.5042	0.234958	0.000106343	0.000220563	41	0.389878	Q9Y281	COF2_HUMAN	Homo sapiens	0	18736.6	skeletal muscle tissue development,actin filament depolymerization,actin filament fragmentation,positive regulation of actin filament depolymerization,sarcomere organization,muscle cell cellular homeostasis	protein binding,actin filament binding	extracellular space,actin cytoskeleton,nuclear matrix,Z disc,I band,extracellular exosome	sp	9606	1	1	Human_Canonical_pSP_2023_0630		3	3
TRUE	OA / H	Histone H2A type 1-B/E;Histone H2A type 1;Histone H2AX;Histone H2A type 1-D;Histone H2A type 2-C;Histone H2A type 2-A;Histone H2A type 3;Histone H2A type 2-B;Histone H2A type 1-C;Histone H2A type 1-H;Histone H2A type 1-A;Histone H2A type 1-J;Histone H2A.J	H2AC4	P04908	OA	H	28	P04908;P0C0S8;P16104;P20671;Q16777;Q6FI13;Q7L7L0;Q8IUE6;Q93077;Q96KK5;Q96QV6;Q99878;Q9BTM1	13.9372	63.6752	2.19179	2.19179	356.873	4.56873	0.000137212	0.000282496	27	0.402886	P04908;P0C0S8;P16104;P20671;Q16777;Q6FI13;Q7L7L0;Q8IUE6;Q93077;Q96KK5;Q96QV6;Q99878;Q9BTM1	H2A1B_HUMAN;H2A1_HUMAN;H2AX_HUMAN;H2A1D_HUMAN;H2A2C_HUMAN;H2A2A_HUMAN;H2A3_HUMAN;H2A2B_HUMAN;H2A1C_HUMAN;H2A1H_HUMAN;H2A1A_HUMAN;H2A1J_HUMAN;H2AJ_HUMAN	Homo sapiens	12.3%;12.3%;11.2%;12.3%;12.4%;12.3%;12.3%;12.3%;12.3%;12.5%;12.2%;12.5%;12.4%	14135.49;14091.48;15144.57;14107.48;13988.37;14095.48;14121.46;13995.3;14105.46;13906.25;14233.5;13936.28;14019.41	chromatin silencing,negative regulation of cell proliferation,chromatin organization;chromatin silencing,biological_process,chromatin organization;DNA damage checkpoint,double-strand break repair via homologous recombination,double-strand break repair,double-strand break repair via nonhomologous end joining,nucleosome assembly,chromatin silencing,cellular response to DNA damage stimulus,spermatog…	DNA binding,protein binding,protein heterodimerization activity;DNA binding,protein binding,enzyme binding,protein heterodimerization activity;DNA binding,damaged DNA binding,protein binding,enzyme binding,histone binding,protein heterodimerization activity;molecular_function,DNA binding,protein heterodimerization activity;molecular_function,DNA binding,protein heterodimerization activity;molecul…	nucleosome,nuclear chromatin,nucleus,extracellular exosome;nucleosome,nuclear chromatin,nucleus,extracellular exosome;nucleosome,nuclear chromatin,condensed nuclear chromosome,male germ cell nucleus,XY body,nucleus,nucleoplasm,replication fork,centrosome,nuclear speck,site of double-strand break,extracellular exosome,chromosome, telomeric region;nucleosome,nuclear chromatin,nucleus,extracellular …	sp	9606	1	2;2;2;2;4;3;3;3;3;3;3;3;1	Human_Canonical_pSP_2023_0630		2	2
TRUE	OA / H	Aldo-keto reductase family 1 member B10	AKR1B10	O60218	OA	H	70	O60218	111.11	14.8364	-2.90477	2.90477	-86.6471	0.133529	0.000141129	0.000288439	69	0.34092	O60218	AK1BA_HUMAN	Homo sapiens	0	36019.6	retinoid metabolic process,farnesol catabolic process,daunorubicin metabolic process,doxorubicin metabolic process,oxidation-reduction process	retinal dehydrogenase activity,aldo-keto reductase (NADP) activity,protein binding,geranylgeranyl reductase activity,indanol dehydrogenase activity,alcohol dehydrogenase (NADP+) activity,oxidoreductase activity,alditol:NADP+ 1-oxidoreductase activity	lysosome,cytosol,extracellular exosome,mitochondrion	sp	9606	1	2	Human_Canonical_pSP_2023_0630		4	5
TRUE	OA / H	Vitamin D-binding protein	GC	P02774	OA	H	714	P02774	25143.5	23932.5	-0.0712131	0.0712131	-4.81627	0.951837	0.000148751	0.000301813	713	0.0592149	P02774	VTDB_HUMAN	Homo sapiens	0.629	52917.5	vitamin transmembrane transport,vitamin D metabolic process,vitamin transport	actin binding,vitamin D binding,vitamin transmembrane transporter activity,calcidiol binding	extracellular region,extracellular space,cytosol,lysosomal lumen,extracellular exosome,blood microparticle	sp	9606	1	2	Human_Canonical_pSP_2023_0630		33	51
TRUE	OA / H	Ribose-phosphate pyrophosphokinase 1	PRPS1	P60891	OA	H	98	P60891	20.8974	109.29	2.38677	2.38677	422.985	5.22985	0.000152272	0.000306735	97	0.208165	P60891	PRPS1_HUMAN	Homo sapiens	0	34834.2	5-phosphoribose 1-diphosphate biosynthetic process,purine nucleobase metabolic process,purine nucleotide biosynthetic process,pyrimidine nucleotide biosynthetic process,nervous system development,nucleoside metabolic process,ribonucleoside monophosphate biosynthetic process,phosphorylation,urate biosynthetic process,hypoxanthine biosynthetic process	magnesium ion binding,ribose phosphate diphosphokinase activity,protein binding,ATP binding,kinase activity,identical protein binding,protein homodimerization activity	cytosol	sp	9606	1	2	Human_Canonical_pSP_2023_0630		6	7
TRUE	OA / H	Creatine kinase M-type	CKM	P06732	OA	H	182	P06732	649.869	355.332	-0.870982	0.870982	-45.3225	0.546775	0.000186232	0.000372465	181	0.201197	P06732	KCRM_HUMAN	Homo sapiens	0.063	43101.1	creatine metabolic process,phosphorylation,phosphocreatine biosynthetic process	creatine kinase activity,protein binding,ATP binding	cytosol	sp	9606	1	2	Human_Canonical_pSP_2023_0630		10	13
TRUE	OA / H	Hemoglobin subunit delta	HBD	P02042	OA	H	196	P02042	775.894	7573.15	3.28696	3.28696	876.055	9.76055	0.000194066	0.00038538	195	0.277878	P02042	HBD_HUMAN	Homo sapiens	0.129	16055.5	blood coagulation,oxygen transport	oxygen transporter activity,iron ion binding,protein binding,oxygen binding,heme binding	cytosol,hemoglobin complex,blood microparticle	sp	9606	1	2	Human_Canonical_pSP_2023_0630		7	14
TRUE	OA / H	Leukotriene A-4 hydrolase	LTA4H	P09960	OA	H	70	P09960	59.6769	85.2723	0.514904	0.514904	42.8899	1.4289	0.000199816	0.000394003	69	0.169088	P09960	LKHA4_HUMAN	Homo sapiens	0	69285.3	proteolysis,leukotriene metabolic process,leukotriene biosynthetic process,peptide catabolic process,neutrophil degranulation,cellular lipid metabolic process,cellular protein metabolic process	RNA binding,aminopeptidase activity,epoxide hydrolase activity,leukotriene-A4 hydrolase activity,protein binding,peptidase activity,zinc ion binding,peptide binding,metalloaminopeptidase activity	extracellular region,nucleus,nucleoplasm,cytoplasm,cytosol,extracellular exosome,tertiary granule lumen,ficolin-1-rich granule lumen	sp	9606	1	2	Human_Canonical_pSP_2023_0630		5	5
TRUE	OA / H	Insulin-like growth factor-binding protein 1	IGFBP1	P08833	OA	H	42	P08833	51.9275	11.0779	-2.22881	2.22881	-78.6665	0.213335	0.00022874	0.000447882	41	0.390768	P08833	IBP1_HUMAN	Homo sapiens	0	27903.7	signal transduction,aging,insulin receptor signaling pathway,positive regulation of cell growth,PERK-mediated unfolded protein response,tissue regeneration,regulation of insulin-like growth factor receptor signaling pathway,post-translational protein modification,cellular protein metabolic process,negative regulation of canonical Wnt signaling pathway	receptor binding,protein binding,insulin-like growth factor binding,insulin-like growth factor I binding,insulin-like growth factor II binding	extracellular region,extracellular space,endoplasmic reticulum lumen,Golgi apparatus	sp	9606	1	1	Human_Canonical_pSP_2023_0630		3	3
TRUE	OA / H	Vinculin	VCL	P18206	OA	H	84	P18206	76.7626	109.399	0.511129	0.511129	42.5165	1.42517	0.000253366	0.000492655	83	0.181143	P18206	VINC_HUMAN	Homo sapiens	0.01	123799	morphogenesis of an epithelium,platelet degranulation,muscle contraction,cell adhesion,cell-matrix adhesion,lamellipodium assembly,negative regulation of cell migration,adherens junction assembly,protein localization to cell surface,apical junction assembly,neutrophil degranulation,axon extension,platelet aggregation,epithelial cell-cell adhesion	dystroglycan binding,actin binding,structural molecule activity,protein binding,beta-catenin binding,ubiquitin protein ligase binding,alpha-catenin binding,cadherin binding	podosome,extracellular region,cytosol,cytoskeleton,cell-cell junction,adherens junction,cell-cell adherens junction,fascia adherens,focal adhesion,cell-substrate junction,macromolecular complex,secretory granule lumen,specific granule lumen,sarcolemma,costamere,extracellular exosome,extracellular vesicle,ficolin-1-rich granule lumen	sp	9606	1	4	Human_Canonical_pSP_2023_0630		6	6
TRUE	OA / H	Alpha-1-acid glycoprotein 1	ORM1	P02763	OA	H	294	P02763	71436.3	92171.3	0.36766	0.36766	29.0258	1.29026	0.000278013	0.000536852	293	0.117079	P02763	A1AG1_HUMAN	Homo sapiens	0.453	23539.6	platelet degranulation,regulation of immune system process,acute-phase response,inflammatory response,negative regulation of interleukin-6 production,negative regulation of tumor necrosis factor production,neutrophil degranulation,positive regulation of interleukin-1 secretion,positive regulation of interleukin-1 beta secretion,positive regulation of tumor necrosis factor secretion	protein binding	extracellular region,extracellular space,extracellular matrix,platelet alpha granule lumen,specific granule lumen,extracellular exosome,blood microparticle,tertiary granule lumen	sp	9606	1	2	Human_Canonical_pSP_2023_0630		11	21
TRUE	OA / H	Carbonic anhydrase 3	CA3	P07451	OA	H	140	P07451	2794.29	699.778	-1.99751	1.99751	-74.9569	0.250431	0.000281095	0.000539087	139	0.304542	P07451	CAH3_HUMAN	Homo sapiens	0	29557.4	one-carbon metabolic process,response to oxidative stress,bicarbonate transport,dephosphorylation,response to ethanol	carbonate dehydratase activity,zinc ion binding,nickel cation binding,phosphatase activity	cytosol	sp	9606	1	3	Human_Canonical_pSP_2023_0630		8	10
TRUE	OA / H	Cathepsin G	CTSG	P08311	OA	H	28	P08311	6.85688	35.1576	2.35821	2.35821	412.735	5.12735	0.000290393	0.000553129	27	0.415008	P08311	CATG_HUMAN	Homo sapiens	0	28837.2	angiotensin maturation,protein phosphorylation,proteolysis,immune response,antimicrobial humoral response,antibacterial humoral response,extracellular matrix disassembly,neutrophil degranulation,negative regulation of growth of symbiont in host,cellular protein metabolic process,positive regulation of immune response,defense response to Gram-negative bacterium,defense response to fungus,neutrophi…	serine-type endopeptidase activity,protein binding,heparin binding,peptidase activity,serine-type peptidase activity	extracellular region,extracellular space,nucleus,plasma membrane,cell surface,cytoplasmic stress granule,secretory granule,extracellular matrix,azurophil granule lumen,extracellular exosome,intracellular membrane-bounded organelle,cytoplasm	sp	9606	1	2	Human_Canonical_pSP_2023_0630		2	2
TRUE	OA / H	Cytochrome c	CYCS	P99999	OA	H	28	P99999	23.7871	7.60611	-1.64495	1.64495	-68.0242	0.319758	0.000298656	0.000565025	27	0.365568	P99999	CYC_HUMAN	Homo sapiens	0	11748.7	mitochondrial electron transport, ubiquinol to cytochrome c,mitochondrial electron transport, cytochrome c to oxygen,protein dephosphorylation,mitochondrion organization,activation of cysteine-type endopeptidase activity involved in apoptotic process by cytochrome c,cellular response to oxidative stress,cellular respiration,intrinsic apoptotic signaling pathway,positive regulation of cysteine-typ…	protein binding,heme binding,electron transporter, transferring electrons from CoQH2-cytochrome c reductase complex and cytochrome c oxidase complex activity,metal ion binding,protein serine/threonine phosphatase activity	protein phosphatase type 2A complex,nucleus,mitochondrion,mitochondrial inner membrane,mitochondrial intermembrane space,cytosol,respiratory chain	sp	9606	1	2	Human_Canonical_pSP_2023_0630		2	2
TRUE	OA / H	Histone H2B type 1-K;Histone H2B type 1-J;Histone H2B type 1-O;Histone H2B type 1-B;Histone H2B type F-S;Histone H2B type 1-D;Histone H2B type 1-C/E/F/G/I;Histone H2B type 2-E;Histone H2B type 2-F;Histone H2B type 1-H;Histone H2B type 1-A;Histone H2B type 1-N;Histone H2B type 1-M;Histone H2B type 1-L	H2BC12	O60814	OA	H	28	O60814;P06899;P23527;P33778;P57053;P58876;P62807;Q16778;Q5QNW6;Q93079;Q96A08;Q99877;Q99879;Q99880	60.715	226.737	1.9009	1.9009	273.445	3.73445	0.000300712	0.000565097	27	0.385264	O60814;P06899;P23527;P33778;P57053;P58876;P62807;Q16778;Q5QNW6;Q93079;Q96A08;Q99877;Q99879;Q99880	H2B1K_HUMAN;H2B1J_HUMAN;H2B1O_HUMAN;H2B1B_HUMAN;H2BFS_HUMAN;H2B1D_HUMAN;H2B1C_HUMAN;H2B2E_HUMAN;H2B2F_HUMAN;H2B1H_HUMAN;H2B1A_HUMAN;H2B1N_HUMAN;H2B1M_HUMAN;H2B1L_HUMAN	Homo sapiens	12.7%;12.7%;12.7%;12.7%;12.7%;12.7%;12.7%;12.7%;12.7%;12.7%;12.6%;12.7%;12.7%;12.7%	13890.13;13904.16;13906.13;13950.19;13944.19;13936.16;13906.13;13920.16;13920.16;13892.11;14167.49;13922.13;13989.27;13952.2	innate immune response in mucosa,nucleosome assembly,protein ubiquitination,antibacterial humoral response,killing of cells of other organism,defense response to Gram-negative bacterium,defense response to Gram-positive bacterium,Requires Ontology;innate immune response in mucosa,nucleosome assembly,negative regulation of tumor necrosis factor-mediated signaling pathway,protein ubiquitination,ant…	molecular_function,DNA binding,protein heterodimerization activity;lipopolysaccharide binding,DNA binding,protein binding,protein heterodimerization activity;DNA binding,protein heterodimerization activity;DNA binding,protein binding,protein heterodimerization activity;DNA binding,protein heterodimerization activity;molecular_function,DNA binding,protein heterodimerization activity;DNA binding,pr…	nucleosome,extracellular space,nucleus,nucleoplasm,cytosol;nucleosome,extracellular space,nucleus,nucleoplasm,cytosol,plasma membrane;nucleosome,nucleus,nucleoplasm,cytosol;nuclear chromosome, telomeric region,nucleosome,nucleus,nucleoplasm,cytosol;nucleosome,extracellular space,nucleus,nucleoplasm,cytosol;nucleosome,nucleus,nucleoplasm,cytosol,extracellular exosome;nucleosome,extracellular space…	sp	9606	1	3;3;3;2;2;2;4;3;3;3;3;3;3;3	Human_Canonical_pSP_2023_0630		2	2
TRUE	OA / H	Immunoglobulin lambda-like polypeptide 5;Immunoglobulin lambda-1 light chain	IGLL5	B9A064	OA	H	28	B9A064;P0DOX8	4323.8	6839.44	0.66158	0.66158	58.1814	1.58181	0.000317397	0.000592474	27	0.309524	B9A064;P0DOX8	IGLL5_HUMAN;IGL1_HUMAN	Homo sapiens	12.6%;12.5%	23063.24;22830.17	phagocytosis, recognition,phagocytosis, engulfment,complement activation, classical pathway,defense response to bacterium,innate immune response,B cell receptor signaling pathway,positive regulation of B cell activation;	antigen binding,immunoglobulin receptor binding;	external side of plasma membrane,immunoglobulin complex, circulating,extracellular exosome,blood microparticle;	sp	9606	1	2;1	Human_Canonical_pSP_2023_0630		2	2
TRUE	OA / H	Proteasome subunit beta type-3	PSMB3	P49720	OA	H	28	P49720	8.64394	50.3415	2.54199	2.54199	482.391	5.82391	0.000323523	0.00059991	27	0.388119	P49720	PSB3_HUMAN	Homo sapiens	0	22948.9	MAPK cascade,protein polyubiquitination,stimulatory C-type lectin receptor signaling pathway,antigen processing and presentation of exogenous peptide antigen via MHC class I, TAP-dependent,regulation of cellular amino acid metabolic process,negative regulation of G2/M transition of mitotic cell cycle,viral process,protein deubiquitination,anaphase-promoting complex-dependent catabolic process,SCF…	threonine-type endopeptidase activity,protein binding,endopeptidase activity	proteasome complex,nucleus,nucleoplasm,cytosol,proteasome core complex,proteasome core complex, beta-subunit complex,extracellular exosome,cytoplasm	sp	9606	1	2	Human_Canonical_pSP_2023_0630		2	2
TRUE	OA / H	Plasma kallikrein	KLKB1	P03952	OA	H	238	P03952	414.516	519.651	0.326116	0.326116	25.3634	1.25363	0.000362563	0.000667878	237	0.134456	P03952	KLKB1_HUMAN	Homo sapiens	0.276	71369.7	Factor XII activation,proteolysis,blood coagulation, intrinsic pathway,extracellular matrix disassembly,zymogen activation,plasminogen activation,fibrinolysis,positive regulation of fibrinolysis	serine-type endopeptidase activity,protein binding	extracellular region,extracellular space,plasma membrane,extracellular exosome	sp	9606	1	1	Human_Canonical_pSP_2023_0630		16	17
TRUE	OA / H	Transforming protein RhoA	RHOA	P61586	OA	H	42	P61586	30.2721	43.246	0.51458	0.51458	42.8579	1.42858	0.000443113	0.000810925	41	0.237249	P61586	RHOA_HUMAN	Homo sapiens	0	21768.1	response to hypoxia,angiotensin mediated vasoconstriction involved in regulation of systemic arterial blood pressure,alpha-beta T cell lineage commitment,regulation of systemic arterial blood pressure by endothelin,regulation of transcription from RNA polymerase II promoter,cell-matrix adhesion,transforming growth factor beta receptor signaling pathway,G-protein coupled receptor signaling pathway…	GTPase activity,protein binding,GTP binding,myosin binding,GDP binding,protein domain specific binding,Rho GDP-dissociation inhibitor binding,protein kinase binding,signal transducer activity	nucleus,mitochondrion,endosome,endoplasmic reticulum membrane,cytosol,cytoskeleton,plasma membrane,focal adhesion,cell cortex,lamellipodium,cell junction,axon,midbody,secretory granule membrane,extrinsic component of cytoplasmic side of plasma membrane,vesicle,ruffle membrane,dendritic spine,apical junction complex,extracellular exosome,cell periphery,ficolin-1-rich granule membrane,cleavage furr…	sp	9606	1	1	Human_Canonical_pSP_2023_0630		3	3
TRUE	OA / H	Ornithine transcarbamylase, mitochondrial	OTC	P00480	OA	H	56	P00480	45.1078	19.2806	-1.22623	1.22623	-57.2567	0.427433	0.000469404	0.000847956	55	0.295724	P00480	OTC_HUMAN	Homo sapiens	0	39935.1	urea cycle,liver development,ornithine catabolic process,protein targeting to mitochondrion,midgut development,response to zinc ion,citrulline biosynthetic process,response to insulin,arginine biosynthetic process via ornithine,anion homeostasis,protein homotrimerization,response to biotin,ammonia homeostasis,primary metabolic process	ornithine carbamoyltransferase activity,phospholipid binding,amino acid binding,phosphate ion binding	mitochondrion,mitochondrial inner membrane,mitochondrial matrix,intracellular membrane-bounded organelle,cytoplasm	sp	9606	1	3	Human_Canonical_pSP_2023_0630		4	4
TRUE	OA / H	Alpha-1-acid glycoprotein 2	ORM2	P19652	OA	H	168	P19652	6885.58	8318.12	0.272678	0.272678	20.8048	1.20805	0.000467556	0.000847956	167	0.138002	P19652	A1AG2_HUMAN	Homo sapiens	0.313	23602.6	platelet degranulation,regulation of immune system process,acute-phase response,neutrophil degranulation,positive regulation of interleukin-1 secretion,positive regulation of interleukin-1 beta secretion,positive regulation of tumor necrosis factor secretion		extracellular region,extracellular space,extracellular matrix,platelet alpha granule lumen,azurophil granule lumen,specific granule lumen,extracellular exosome,blood microparticle	sp	9606	1	2	Human_Canonical_pSP_2023_0630		7	13
TRUE	OA / H	Bisphosphoglycerate mutase	BPGM	P07738	OA	H	140	P07738	42.313	408.574	3.27142	3.27142	865.599	9.65599	0.000474543	0.000851744	139	0.221758	P07738	PMGE_HUMAN	Homo sapiens	0	30005.2	carbohydrate metabolic process,gluconeogenesis,glycolytic process,respiratory gaseous exchange,regulation of pentose-phosphate shunt,erythrocyte development,canonical glycolysis	bisphosphoglycerate mutase activity,hydrolase activity,2,3-bisphosphoglycerate-dependent phosphoglycerate mutase activity	cytosol,extracellular exosome	sp	9606	1	2	Human_Canonical_pSP_2023_0630		9	10
TRUE	OA / H	Chondroadherin	CHAD	O15335	OA	H	70	O15335	103.75	81.4472	-0.349169	0.349169	-21.4964	0.785036	0.000481462	0.000858659	69	0.18663	O15335	CHAD_HUMAN	Homo sapiens	0	40475.8	negative regulation of protein kinase activity,cytokine-mediated signaling pathway,negative regulation of JAK-STAT cascade,bone development,negative regulation of bone trabecula formation	protein kinase inhibitor activity	proteinaceous extracellular matrix,cytoplasm	sp	9606	1	2	Human_Canonical_pSP_2023_0630		5	5
TRUE	OA / H	L-lactate dehydrogenase B chain	LDHB	P07195	OA	H	182	P07195	585.798	1131.96	0.950348	0.950348	93.2339	1.93234	0.000546163	0.000957115	181	0.170297	P07195	LDHB_HUMAN	Homo sapiens	0.15	36638.5	carbohydrate metabolic process,lactate metabolic process,pyruvate metabolic process,NAD metabolic process,oxidation-reduction process	L-lactate dehydrogenase activity,protein binding,kinase binding,identical protein binding,NAD binding	cytoplasm,mitochondrion,cytosol,membrane,myelin sheath,membrane raft,extracellular exosome	sp	9606	1	2	Human_Canonical_pSP_2023_0630		10	13
TRUE	OA / H	Proteasome subunit alpha type-2	PSMA2	P25787	OA	H	42	P25787	16.2025	44.9317	1.47152	1.47152	177.314	2.77314	0.000546923	0.000957115	41	0.247562	P25787	PSA2_HUMAN	Homo sapiens	0	25898.6	MAPK cascade,protein polyubiquitination,stimulatory C-type lectin receptor signaling pathway,antigen processing and presentation of exogenous peptide antigen via MHC class I, TAP-dependent,regulation of cellular amino acid metabolic process,response to virus,negative regulation of G2/M transition of mitotic cell cycle,protein deubiquitination,anaphase-promoting complex-dependent catabolic process…	threonine-type endopeptidase activity,protein binding,endopeptidase activity	proteasome complex,cytoplasmic mRNA processing body,extracellular region,nucleus,nucleoplasm,cytosol,proteasome core complex,proteasome core complex, alpha-subunit complex,secretory granule lumen,extracellular exosome,ficolin-1-rich granule lumen,cytoplasm	sp	9606	1	2	Human_Canonical_pSP_2023_0630		3	3
TRUE	OA / H	Immunoglobulin kappa variable 1-27	IGKV1-27	A0A075B6S5	OA	H	42	A0A075B6S5	1356.92	1757.08	0.372846	0.372846	29.4904	1.2949	0.00057242	0.000983299	41	0.168124	A0A075B6S5	KV127_HUMAN	Homo sapiens	0.137	12711.5	adaptive immune response,immunoglobulin production,immune response	antigen binding	extracellular space,plasma membrane	sp	9606	3	1	Human_Canonical_pSP_2023_0630		2	3
TRUE	OA / H	Biliverdin reductase A	BLVRA	P53004	OA	H	42	P53004	15.8138	49.0693	1.63363	1.63363	210.294	3.10294	0.000571084	0.000983299	41	0.29513	P53004	BIEA_HUMAN	Homo sapiens	0	33428.5	heme catabolic process,oxidation-reduction process	biliverdin reductase activity,protein binding,zinc ion binding,oxidoreductase activity	cytosol,extracellular exosome	sp	9606	1	2	Human_Canonical_pSP_2023_0630		3	3
TRUE	OA / H	Beta-2-microglobulin	B2M	P61769	OA	H	70	P61769	1888.09	922.663	-1.03305	1.03305	-51.1325	0.488675	0.00058232	0.00098818	69	0.281783	P61769	B2MG_HUMAN	Homo sapiens	0.353	13714.6	retina homeostasis,positive regulation of T cell mediated cytotoxicity,response to molecule of bacterial origin,antigen processing and presentation of peptide antigen via MHC class I,antigen processing and presentation of exogenous peptide antigen via MHC class I, TAP-dependent,antigen processing and presentation of exogenous peptide antigen via MHC class I, TAP-independent,antigen processing and…	protein binding,identical protein binding	Golgi membrane,extracellular region,extracellular space,endoplasmic reticulum lumen,Golgi apparatus,cytosol,plasma membrane,focal adhesion,external side of plasma membrane,ER to Golgi transport vesicle membrane,membrane,phagocytic vesicle membrane,early endosome membrane,early endosome lumen,specific granule lumen,MHC class I protein complex,recycling endosome membrane,extracellular exosome,terti…	sp	9606	1	1	Human_Canonical_pSP_2023_0630		4	5
TRUE	OA / H	Protein S100-A4	S100A4	P26447	OA	H	98	P26447	411.961	732.126	0.829585	0.829585	77.7174	1.77717	0.000599537	0.00101127	97	0.190074	P26447	S10A4_HUMAN	Homo sapiens	0.188	11728.5	epithelial to mesenchymal transition,positive regulation of I-kappaB kinase/NF-kappaB signaling	RNA binding,actin binding,calcium ion binding,protein binding,identical protein binding,transition metal ion binding,calcium-dependent protein binding,RAGE receptor binding	extracellular region,extracellular space,nucleus,neuron projection,perinuclear region of cytoplasm,extracellular exosome	sp	9606	1	1	Human_Canonical_pSP_2023_0630		5	7
TRUE	OA / H	Phosphatidylinositol-glycan-specific phospholipase D	GPLD1	P80108	OA	H	126	P80108	125.501	163.143	0.378439	0.378439	29.9934	1.29993	0.000689281	0.00115568	125	0.126215	P80108	PHLD_HUMAN	Homo sapiens	0.08	92336.4	ossification,cell migration involved in sprouting angiogenesis,chondrocyte differentiation,complement receptor mediated signaling pathway,C-terminal protein lipidation,GPI anchor release,negative regulation of cell proliferation,insulin receptor signaling pathway,response to glucose,positive regulation of endothelial cell migration,positive regulation of alkaline phosphatase activity,positive reg…	glycosylphosphatidylinositol phospholipase D activity,phospholipase D activity,sodium channel regulator activity	extracellular region,proteinaceous extracellular matrix,extracellular space,intracellular,cytoplasm,lysosomal membrane,intracellular membrane-bounded organelle,extracellular exosome	sp	9606	1	3	Human_Canonical_pSP_2023_0630		9	9
TRUE	OA / H	14-3-3 protein theta	YWHAQ	P27348	OA	H	70	P27348	310.876	464.831	0.580366	0.580366	49.5228	1.49523	0.000714392	0.00119065	69	0.181114	P27348	1433T_HUMAN	Homo sapiens	0.151	27764.2	protein targeting,small GTPase mediated signal transduction,substantia nigra development,negative regulation of ion transmembrane transport,negative regulation of transcription, DNA-templated,membrane organization,positive regulation of protein insertion into mitochondrial membrane involved in apoptotic signaling pathway	protein binding,protein C-terminus binding,protein domain specific binding,identical protein binding,ion channel binding,protein N-terminus binding,14-3-3 protein binding	cytoplasm,mitochondrion,cytosol,focal adhesion,membrane,cytoplasmic vesicle membrane,extracellular exosome	sp	9606	1	1	Human_Canonical_pSP_2023_0630		5	5
TRUE	OA / H	Alpha-2-HS-glycoprotein	AHSG	P02765	OA	H	238	P02765	22294.4	20010.4	-0.155932	0.155932	-10.2448	0.897552	0.000719584	0.00119089	237	0.099216	P02765	FETUA_HUMAN	Homo sapiens	0.384	39340.7	skeletal system development,ossification,platelet degranulation,pinocytosis,acute-phase response,negative regulation of endopeptidase activity,regulation of bone mineralization,negative regulation of bone mineralization,negative regulation of phosphorylation,neutrophil degranulation,post-translational protein modification,cellular protein metabolic process,negative regulation of insulin receptor …	endopeptidase inhibitor activity,cysteine-type endopeptidase inhibitor activity,kinase inhibitor activity	extracellular region,extracellular space,endoplasmic reticulum lumen,Golgi apparatus,extracellular matrix,platelet alpha granule lumen,secretory granule lumen,extracellular exosome,blood microparticle	sp	9606	1	2	Human_Canonical_pSP_2023_0630		10	17
TRUE	OA / H	Stress-induced-phosphoprotein 1	STIP1	P31948	OA	H	42	P31948	23.2031	66.2866	1.5144	1.5144	185.68	2.8568	0.000723038	0.00119089	41	0.274465	P31948	STIP1_HUMAN	Homo sapiens	0.042	62639.2	protein folding	RNA binding,protein binding,protein C-terminus binding,Hsp70 protein binding,chaperone binding,Hsp90 protein binding	nucleus,Golgi apparatus,cytosol,macromolecular complex,myelin sheath,cytoplasm	sp	9606	1	1	Human_Canonical_pSP_2023_0630		3	3
TRUE	OA / H	Annexin A5	ANXA5	P08758	OA	H	42	P08758	69.3404	98.4299	0.505402	0.505402	41.9519	1.41952	0.000727653	0.00119148	41	0.150263	P08758	ANXA5_HUMAN	Homo sapiens	0.028	35936.8	platelet degranulation,signal transduction,blood coagulation,response to organic substance,negative regulation of apoptotic process,negative regulation of catalytic activity,negative regulation of coagulation	phospholipase inhibitor activity,calcium ion binding,protein binding,phospholipid binding,calcium-dependent phospholipid binding	extracellular region,intracellular,cytoplasm,cytosol,focal adhesion,external side of plasma membrane,membrane,extracellular exosome,endothelial microparticle	sp	9606	1	2	Human_Canonical_pSP_2023_0630		3	3
TRUE	OA / H	Glutamate--cysteine ligase catalytic subunit	GCLC	P48506	OA	H	98	P48506	25.4278	89.8975	1.82187	1.82187	253.54	3.5354	0.000746837	0.00121578	97	0.210863	P48506	GSH1_HUMAN	Homo sapiens	0	72765.8	cysteine metabolic process,glutamate metabolic process,glutathione biosynthetic process,response to oxidative stress,aging,response to nutrient,apoptotic mitochondrial changes,response to heat,response to xenobiotic stimulus,response to hormone,response to activity,L-ascorbic acid metabolic process,negative regulation of protein ubiquitination,positive regulation of proteasomal ubiquitin-dependen…	magnesium ion binding,glutamate-cysteine ligase activity,ATP binding,glutamate binding,ADP binding,protein heterodimerization activity,coenzyme binding	cytosol,glutamate-cysteine ligase complex	sp	9606	1	2	Human_Canonical_pSP_2023_0630		7	7
TRUE	OA / H	Hypoxanthine-guanine phosphoribosyltransferase	HPRT1	P00492	OA	H	70	P00492	21.225	110.077	2.37467	2.37467	418.618	5.18618	0.000853767	0.00138182	69	0.26548	P00492	HPRT_HUMAN	Homo sapiens	0	24579.4	response to amphetamine,purine nucleotide biosynthetic process,purine ribonucleoside salvage,adenine salvage,guanine salvage,grooming behavior,locomotory behavior,cytolysis,striatum development,cerebral cortex neuron differentiation,central nervous system neuron development,IMP salvage,dopamine metabolic process,purine-containing compound salvage,hypoxanthine salvage,positive regulation of dopami…	nucleotide binding,magnesium ion binding,hypoxanthine phosphoribosyltransferase activity,protein binding,identical protein binding,protein homodimerization activity,guanine phosphoribosyltransferase activity	cytoplasm,cytosol,extracellular exosome	sp	9606	1	2	Human_Canonical_pSP_2023_0630		5	5
TRUE	OA / H	Prostaglandin reductase 1	PTGR1	Q14914	OA	H	42	Q14914	32.9957	17.0708	-0.95075	0.95075	-48.2637	0.517363	0.000981548	0.0015795	41	0.379583	Q14914	PTGR1_HUMAN	Homo sapiens	0	35869.8	leukotriene metabolic process,prostaglandin metabolic process,oxidation-reduction process,response to antineoplastic agent	2-alkenal reductase [NAD(P)] activity,13-prostaglandin reductase activity,15-oxoprostaglandin 13-oxidase activity	cytoplasm,extracellular exosome	sp	9606	1	2	Human_Canonical_pSP_2023_0630		3	3
TRUE	OA / H	Glutathione peroxidase 1	GPX1	P07203	OA	H	28	P07203	20.3068	39.3303	0.953677	0.953677	93.6803	1.9368	0.000989264	0.00158282	27	0.339118	P07203	GPX1_HUMAN	Homo sapiens	0	22088.2	temperature homeostasis,endothelial cell development,negative regulation of inflammatory response to antigenic stimulus,purine nucleotide catabolic process,triglyceride metabolic process,glutathione metabolic process,sensory perception of sound,intrinsic apoptotic signaling pathway in response to oxidative stress,response to xenobiotic stimulus,response to symbiotic bacterium,UV protection,respon…	glutathione peroxidase activity,SH3 domain binding	cytoplasm,mitochondrion,mitochondrial matrix,cytosol,extracellular exosome,Lewy body	sp	9606	1	4	Human_Canonical_pSP_2023_0630		2	2
TRUE	OA / H	Immunoglobulin lambda constant 2;Immunoglobulin lambda constant 3	IGLC2	P0DOY2	OA	H	182	P0DOY2;P0DOY3	104817	117434	0.163974	0.163974	12.0369	1.12037	0.00111814	0.00176882	181	0.123236	P0DOY2;P0DOY3	IGLC2_HUMAN;IGLC3_HUMAN	Homo sapiens	86.8%;86.8%	11293.56;11265.55	adaptive immune response;adaptive immune response	antigen binding;antigen binding	extracellular space,plasma membrane,extracellular exosome,blood microparticle;extracellular space,plasma membrane,extracellular exosome,blood microparticle	sp	9606	1	1	Human_Canonical_pSP_2023_0630		7	13
TRUE	OA / H	Tenascin-X	TNXB	P22105	OA	H	126	P22105	172.578	134.464	-0.360033	0.360033	-22.0853	0.779147	0.0011157	0.00176882	125	0.119379	P22105	TENX_HUMAN	Homo sapiens	0.014	458388	cell adhesion,actin cytoskeleton organization,collagen fibril organization,collagen metabolic process,elastic fiber assembly	integrin binding,protein binding,heparin binding	extracellular region,proteinaceous extracellular matrix,extracellular space,intracellular,extracellular matrix,extracellular exosome,fibrillar collagen trimer	sp	9606	1	5	Human_Canonical_pSP_2023_0630		9	9
TRUE	OA / H	Immunoglobulin alpha-2 heavy chain	NaN	P0DOX2	OA	H	266	P0DOX2	21220.9	23110.5	0.123066	0.123066	8.90468	1.08905	0.00123566	0.00194373	265	0.147926	P0DOX2	IGA2_HUMAN	Homo sapiens	0.376	48934.2				sp	9606	1	2	Human_Canonical_pSP_2023_0630		11	19
TRUE	OA / H	6-phosphogluconate dehydrogenase, decarboxylating	PGD	P52209	OA	H	70	P52209	56.0437	107.912	0.945238	0.945238	92.5506	1.92551	0.0012741	0.00199301	69	0.265998	P52209	6PGD_HUMAN	Homo sapiens	0.023	53140	pentose-phosphate shunt,pentose-phosphate shunt, oxidative branch,pentose biosynthetic process,D-gluconate metabolic process,oxidation-reduction process	phosphogluconate dehydrogenase (decarboxylating) activity	nucleus,cytosol,extracellular exosome	sp	9606	1	3	Human_Canonical_pSP_2023_0630		5	5
TRUE	OA / H	Fructose-bisphosphate aldolase A	ALDOA	P04075	OA	H	126	P04075	185.165	270.502	0.546827	0.546827	46.0869	1.46087	0.00129083	0.00200795	125	0.180044	P04075	ALDOA_HUMAN	Homo sapiens	0.06	39420	platelet degranulation,fructose metabolic process,gluconeogenesis,glycolytic process,ATP biosynthetic process,striated muscle contraction,actin filament organization,binding of sperm to zona pellucida,regulation of cell shape,fructose 1,6-bisphosphate metabolic process,neutrophil degranulation,muscle cell cellular homeostasis,protein homotetramerization,canonical glycolysis	RNA binding,actin binding,fructose-bisphosphate aldolase activity,protein binding,cytoskeletal protein binding,tubulin binding,identical protein binding,cadherin binding,fructose binding	extracellular region,extracellular space,nucleus,cytosol,actin cytoskeleton,membrane,platelet alpha granule lumen,M band,I band,secretory granule lumen,Requires Ontology,extracellular exosome,tertiary granule lumen,ficolin-1-rich granule lumen	sp	9606	1	2	Human_Canonical_pSP_2023_0630		9	9
TRUE	OA / H	Thrombospondin-1	THBS1	P07996	OA	H	42	P07996	70.385	47.409	-0.570107	0.570107	-32.6433	0.673567	0.00145071	0.0022442	41	0.28684	P07996	TSP1_HUMAN	Homo sapiens	0	129383	activation of MAPK activity,response to hypoxia,negative regulation of endothelial cell proliferation,negative regulation of cell-matrix adhesion,sprouting angiogenesis,chronic inflammatory response,platelet degranulation,negative regulation of antigen processing and presentation of peptide or polysaccharide antigen via MHC class II,negative regulation of dendritic cell antigen processing and pre…	phosphatidylserine binding,fibronectin binding,integrin binding,calcium ion binding,protein binding,heparin binding,fibroblast growth factor binding,low-density lipoprotein particle binding,identical protein binding,laminin binding,proteoglycan binding,transforming growth factor beta binding,fibrinogen binding,collagen V binding	extracellular region,fibrinogen complex,extracellular space,endoplasmic reticulum,endoplasmic reticulum lumen,external side of plasma membrane,cell surface,sarcoplasmic reticulum,secretory granule,extracellular matrix,platelet alpha granule,platelet alpha granule lumen,extracellular exosome	sp	9606	1	2	Human_Canonical_pSP_2023_0630		3	3
TRUE	OA / H	Angiogenin	ANG	P03950	OA	H	28	P03950	29.9347	17.3071	-0.790456	0.790456	-42.1839	0.578161	0.00147309	0.00226629	27	0.342139	P03950	ANGI_HUMAN	Homo sapiens	0	16550.1	angiogenesis,ovarian follicle development,oocyte maturation,response to hypoxia,placenta development,positive regulation of endothelial cell proliferation,diacylglycerol biosynthetic process,cell communication,activation of phospholipase C activity,rRNA transcription,response to hormone,cell migration,negative regulation of translation,actin filament polymerization,activation of protein kinase B …	DNA binding,actin binding,endonuclease activity,ribonuclease activity,receptor binding,copper ion binding,protein binding,heparin binding,rRNA binding,peptide binding,protein homodimerization activity	extracellular region,basal lamina,extracellular space,nucleus,nucleolus,growth cone,cytoplasmic vesicle,angiogenin-PRI complex,neuronal cell body,extracellular exosome	sp	9606	1	1	Human_Canonical_pSP_2023_0630		2	2
TRUE	OA / H	Thyroxine-binding globulin	SERPINA7	P05543	OA	H	224	P05543	1696.84	1505.06	-0.173027	0.173027	-11.302	0.88698	0.00150553	0.00230355	223	0.079723	P05543	THBG_HUMAN	Homo sapiens	0.388	46324.5	negative regulation of endopeptidase activity,thyroid hormone transport	serine-type endopeptidase inhibitor activity	extracellular region,extracellular space,extracellular exosome	sp	9606	1	2	Human_Canonical_pSP_2023_0630		14	16
TRUE	OA / H	Histidine-rich glycoprotein	HRG	P04196	OA	H	140	P04196	1173.68	1722.93	0.553819	0.553819	46.7966	1.46797	0.00152856	0.00232268	139	0.148586	P04196	HRG_HUMAN	Homo sapiens	0.11	59578.3	angiogenesis,platelet degranulation,positive regulation of immune response to tumor cell,chemotaxis,negative regulation of cell adhesion,negative regulation of cell proliferation,regulation of gene expression,regulation of platelet activation,negative regulation of lamellipodium assembly,negative regulation of endopeptidase activity,heme transport,negative regulation of angiogenesis,platelet acti…	serine-type endopeptidase inhibitor activity,cysteine-type endopeptidase inhibitor activity,receptor binding,protein binding,heparin binding,zinc ion binding,immunoglobulin binding,heme binding,heparan sulfate proteoglycan binding,metal ion binding,endopeptidase inhibitor activity	extracellular region,plasma membrane,cell surface,platelet alpha granule lumen,endolysosome,extracellular exosome,blood microparticle	sp	9606	1	1	Human_Canonical_pSP_2023_0630		8	10
TRUE	OA / H	Versican core protein	VCAN	P13611	OA	H	126	P13611	584.143	462.726	-0.336164	0.336164	-20.7855	0.792145	0.00153463	0.00232268	125	0.158663	P13611	CSPG2_HUMAN	Homo sapiens	0.025	372820	skeletal system development,osteoblast differentiation,cell adhesion,multicellular organism development,central nervous system development,cell recognition,extracellular matrix organization,glycosaminoglycan metabolic process,chondroitin sulfate biosynthetic process,chondroitin sulfate catabolic process,dermatan sulfate biosynthetic process,post-translational protein modification,cellular protein…	extracellular matrix structural constituent,calcium ion binding,protein binding,glycosaminoglycan binding,hyaluronic acid binding,carbohydrate binding	extracellular region,proteinaceous extracellular matrix,extracellular space,endoplasmic reticulum lumen,Golgi lumen,membrane,extracellular matrix,lysosomal lumen	sp	9606	1	3	Human_Canonical_pSP_2023_0630		8	9
TRUE	OA / H	Neutrophil defensin 1;Neutrophil defensin 3	DEFA1	P59665	OA	H	28	P59665;P59666	21.0578	134.55	2.67572	2.67572	538.957	6.38957	0.00155454	0.00234017	27	0.480567	P59665;P59666	DEF1_HUMAN;DEF3_HUMAN	Homo sapiens	0%;0%	10200.94;10244.95	innate immune response in mucosa,chemotaxis,immune response,T cell chemotaxis,antimicrobial humoral response,antibacterial humoral response,intracellular estrogen receptor signaling pathway,killing of cells of other organism,defense response to protozoan,neutrophil degranulation,pore formation in membrane of other organism during symbiotic interaction,defense response to Gram-positive bacterium,d…	;molecular_function,protein homodimerization activity	extracellular region,extracellular space,Golgi lumen,extracellular matrix,azurophil granule lumen,extracellular exosome;extracellular region,extracellular space,Golgi lumen,azurophil granule lumen,extracellular exosome	sp	9606	1	1	Human_Canonical_pSP_2023_0630		2	2
TRUE	OA / H	Immunoglobulin kappa constant	IGKC	P01834	OA	H	70	P01834	103530	71971.1	-0.524557	0.524557	-30.4827	0.695173	0.00158472	0.00237284	69	0.162448	P01834	IGKC_HUMAN	Homo sapiens	0.178	11765	retina homeostasis,proteolysis,receptor-mediated endocytosis,phagocytosis, recognition,phagocytosis, engulfment,immune response,complement activation,complement activation, classical pathway,regulation of complement activation,Fc-epsilon receptor signaling pathway,Fc-gamma receptor signaling pathway involved in phagocytosis,defense response to bacterium,innate immune response,regulation of immune…	antigen binding,serine-type endopeptidase activity,protein binding,immunoglobulin receptor binding	extracellular region,extracellular space,plasma membrane,external side of plasma membrane,immunoglobulin complex, circulating,extracellular exosome,blood microparticle	sp	9606	1	2	Human_Canonical_pSP_2023_0630		2	5
TRUE	OA / H	Plasma protease C1 inhibitor	SERPING1	P05155	OA	H	462	P05155	13678.9	12549.1	-0.124368	0.124368	-8.2594	0.917406	0.00162254	0.00241655	461	0.0600946	P05155	IC1_HUMAN	Homo sapiens	0.282	55154.2	negative regulation of complement activation, lectin pathway,platelet degranulation,complement activation, classical pathway,aging,blood coagulation, intrinsic pathway,blood circulation,negative regulation of endopeptidase activity,regulation of complement activation,fibrinolysis,innate immune response	serine-type endopeptidase inhibitor activity,protein binding	extracellular region,extracellular space,platelet alpha granule lumen,extracellular exosome,blood microparticle	sp	9606	1	2	Human_Canonical_pSP_2023_0630		17	33
TRUE	OA / H	Lithostathine-1-alpha	REG1A	P05451	OA	H	84	P05451	618.272	175.282	-1.81857	1.81857	-71.6498	0.283502	0.00169973	0.00251812	83	0.417125	P05451	REG1A_HUMAN	Homo sapiens	0	18731	positive regulation of cell proliferation,regulation of receptor activity,response to peptide hormone,Requires Ontology,cell wall disruption in other organism,defense response	growth factor activity,carbohydrate binding,oligosaccharide binding,peptidoglycan binding	extracellular exosome,extracellular space	sp	9606	1	3	Human_Canonical_pSP_2023_0630		4	6
TRUE	OA / H	Myotilin	MYOT	Q9UBF9	OA	H	42	Q9UBF9	21.818	6.97474	-1.64531	1.64531	-68.0322	0.319678	0.00177892	0.00262157	41	0.312981	Q9UBF9	MYOTI_HUMAN	Homo sapiens	0	55395.2	muscle contraction	actin binding,protein binding,structural constituent of muscle,alpha-actinin binding	actin cytoskeleton,Z disc,sarcolemma	sp	9606	1	2	Human_Canonical_pSP_2023_0630		2	3
TRUE	OA / H	Ceruloplasmin	CP	P00450	OA	H	868	P00450	39876.1	41309	0.0509329	0.0509329	3.59346	1.03593	0.00185394	0.00271782	867	0.0552121	P00450	CERU_HUMAN	Homo sapiens	0.401	122205	copper ion transport,cellular iron ion homeostasis,post-translational protein modification,cellular protein metabolic process,oxidation-reduction process	ferroxidase activity,copper ion binding,chaperone binding	extracellular region,extracellular space,lysosomal membrane,endoplasmic reticulum lumen,extracellular exosome,blood microparticle	sp	9606	1	1	Human_Canonical_pSP_2023_0630		38	62
TRUE	OA / H	Dematin	DMTN	Q08495	OA	H	70	Q08495	10.5491	46.3029	2.13398	2.13398	338.928	4.38928	0.00187495	0.0027343	69	0.234713	Q08495	DEMA_HUMAN	Homo sapiens	0	45514.4	cytoskeleton organization,regulation of cell shape,regulation of lamellipodium assembly,positive regulation of fibroblast migration,negative regulation of peptidyl-threonine phosphorylation,negative regulation of cell-substrate adhesion,actin cytoskeleton organization,positive regulation of blood coagulation,regulation of actin cytoskeleton organization,negative regulation of peptidyl-serine phos…	actin binding,receptor binding,protein binding,spectrin binding,protein self-association,actin filament binding	cytosol,actin filament,plasma membrane,endomembrane system,postsynaptic density,spectrin-associated cytoskeleton,actin cytoskeleton,cortical cytoskeleton,platelet dense tubular network membrane,cell projection membrane,cytoplasmic vesicle,perinuclear region of cytoplasm	sp	9606	1	3	Human_Canonical_pSP_2023_0630		4	5
TRUE	OA / H	Monocyte differentiation antigen CD14	CD14	P08571	OA	H	140	P08571	701.821	594.917	-0.238416	0.238416	-15.2325	0.847675	0.00191971	0.00278507	139	0.0798161	P08571	CD14_HUMAN	Homo sapiens	0.315	40076.2	toll-like receptor signaling pathway,MyD88-dependent toll-like receptor signaling pathway,MyD88-independent toll-like receptor signaling pathway,receptor-mediated endocytosis,phagocytosis,apoptotic process,inflammatory response,cell surface receptor signaling pathway,I-kappaB kinase/NF-kappaB signaling,response to heat,lipopolysaccharide-mediated signaling pathway,response to magnesium ion,positi…	lipopolysaccharide binding,opsonin receptor activity,protein binding,peptidoglycan receptor activity,lipoteichoic acid binding,lipopeptide binding	extracellular region,extracellular space,Golgi apparatus,plasma membrane,endosome membrane,secretory granule membrane,anchored component of external side of plasma membrane,membrane raft,lipopolysaccharide receptor complex,extracellular exosome	sp	9606	1	2	Human_Canonical_pSP_2023_0630		9	10
TRUE	OA / H	Collagen alpha-1(I) chain	COL1A1	P02452	OA	H	70	P02452	114.713	212.214	0.887495	0.887495	84.9961	1.84996	0.00194221	0.00280319	69	0.223279	P02452	CO1A1_HUMAN	Homo sapiens	0.027	138911	skeletal system development,blood vessel development,osteoblast differentiation,intramembranous ossification,endochondral ossification,blood coagulation,visual perception,sensory perception of sound,positive regulation of epithelial to mesenchymal transition,negative regulation of cell-substrate adhesion,protein transport,platelet activation,extracellular matrix organization,collagen fibril organ…	protease binding,extracellular matrix structural constituent,protein binding,identical protein binding,metal ion binding,platelet-derived growth factor binding	extracellular region,collagen type I trimer,extracellular space,endoplasmic reticulum lumen,Golgi apparatus,secretory granule,extracellular matrix	sp	9606	1	6	Human_Canonical_pSP_2023_0630		5	5
TRUE	OA / H	F-box only protein 7	FBXO7	Q9Y3I1	OA	H	42	Q9Y3I1	11.7332	54.5343	2.21657	2.21657	364.786	4.64786	0.00196892	0.00282716	41	0.344357	Q9Y3I1	FBX7_HUMAN	Homo sapiens	0	58502.8	protein polyubiquitination,mitophagy,ubiquitin-dependent protein catabolic process,protein targeting to mitochondrion,regulation of neuron projection development,protein ubiquitination,regulation of protein stability,regulation of locomotion,post-translational protein modification,negative regulation of lymphocyte differentiation,negative regulation of cyclin-dependent protein serine/threonine ki…	ubiquitin-protein transferase activity,protein binding,protein kinase binding,ubiquitin protein ligase binding,ubiquitin binding,protein heterodimerization activity	ubiquitin ligase complex,nucleus,cytoplasm,mitochondrion,cytosol,SCF ubiquitin ligase complex,macromolecular complex,glial cytoplasmic inclusion,classical Lewy body,Lewy neurite,Lewy body core,Lewy body corona	sp	9606	1	1	Human_Canonical_pSP_2023_0630		3	3
TRUE	OA / H	Ribonuclease inhibitor	RNH1	P13489	OA	H	112	P13489	77.1737	172.757	1.16256	1.16256	123.855	2.23855	0.00201601	0.00288002	111	0.155488	P13489	RINI_HUMAN	Homo sapiens	0	49973.5	mRNA catabolic process,negative regulation of catalytic activity,regulation of angiogenesis	protein binding,ribonuclease inhibitor activity	nucleoplasm,cytosol,angiogenin-PRI complex,extracellular exosome	sp	9606	1	2	Human_Canonical_pSP_2023_0630		8	8
TRUE	OA / H	Acylphosphatase-2	ACYP2	P14621	OA	H	28	P14621	22.3062	6.82373	-1.70881	1.70881	-69.4088	0.305912	0.00208468	0.00296299	27	0.448734	P14621	ACYP2_HUMAN	Homo sapiens	0	11139.6	phosphate-containing compound metabolic process	acylphosphatase activity,protein binding,identical protein binding		sp	9606	1	2	Human_Canonical_pSP_2023_0630		2	2
TRUE	OA / H	Proteasome subunit alpha type-6	PSMA6	P60900	OA	H	56	P60900	16.8342	42.6886	1.34245	1.34245	153.582	2.53582	0.00212288	0.00300205	55	0.194518	P60900	PSA6_HUMAN	Homo sapiens	0	27399.5	MAPK cascade,protein polyubiquitination,stimulatory C-type lectin receptor signaling pathway,antigen processing and presentation of exogenous peptide antigen via MHC class I, TAP-dependent,regulation of cellular amino acid metabolic process,negative regulation of G2/M transition of mitotic cell cycle,protein deubiquitination,anaphase-promoting complex-dependent catabolic process,SCF-dependent pro…	RNA binding,endopeptidase activity,threonine-type endopeptidase activity,protein binding,purine ribonucleoside triphosphate binding,NF-kappaB binding	proteasome complex,cytoplasmic mRNA processing body,nucleus,nucleoplasm,cytosol,proteasome core complex,polysome,nuclear matrix,proteasome core complex, alpha-subunit complex,myofibril,sarcomere,extracellular exosome,cytoplasm	sp	9606	1	1	Human_Canonical_pSP_2023_0630		4	4
TRUE	OA / H	Protein 4.2	EPB42	P16452	OA	H	28	P16452	2.94114	12.1058	2.04125	2.04125	311.602	4.11602	0.00217204	0.00305614	27	0.286871	P16452	EPB42_HUMAN	Homo sapiens	0	77009.1	cell morphogenesis,cytoskeleton organization,regulation of cell shape,peptide cross-linking,hemoglobin metabolic process,erythrocyte maturation,spleen development,iron ion homeostasis	protein-glutamine gamma-glutamyltransferase activity,structural constituent of cytoskeleton,protein binding,ATP binding	cytoskeleton,plasma membrane,cortical cytoskeleton	sp	9606	1	3	Human_Canonical_pSP_2023_0630		2	2
TRUE	OA / H	Serum amyloid A-1 protein	SAA1	P0DJI8	OA	H	112	P0DJI8	144.707	671.444	2.21413	2.21413	364.002	4.64002	0.00232045	0.00324862	111	0.280266	P0DJI8	SAA1_HUMAN	Homo sapiens	0	13532	activation of MAPK activity,receptor-mediated endocytosis,acute-phase response,G-protein coupled receptor signaling pathway,positive regulation of cytosolic calcium ion concentration,cytokine-mediated signaling pathway,platelet activation,neutrophil chemotaxis,cellular protein metabolic process,innate immune response,positive regulation of cell adhesion,macrophage chemotaxis,lymphocyte chemotaxis…	G-protein coupled receptor binding,heparin binding,chemoattractant activity	extracellular region,extracellular space,cytoplasmic microtubule,high-density lipoprotein particle,extracellular exosome,endocytic vesicle lumen	sp	9606	1	1	Human_Canonical_pSP_2023_0630		6	8
TRUE	OA / H	Immunoglobulin heavy variable 3-64D	IGHV3-64D	A0A0J9YX35	OA	H	28	A0A0J9YX35	231.255	321.872	0.477	0.477	39.1847	1.39185	0.0023543	0.00327962	27	0.39315	A0A0J9YX35	HV64D_HUMAN	Homo sapiens	0.188	12822.6	adaptive immune response,complement activation, classical pathway,innate immune response,positive regulation of B cell activation,defense response to bacterium,phagocytosis, engulfment,B cell receptor signaling pathway,phagocytosis, recognition	antigen binding,immunoglobulin receptor binding	extracellular region,plasma membrane,immunoglobulin complex, circulating,external side of plasma membrane,blood microparticle	sp	9606	3	1	Human_Canonical_pSP_2023_0630		2	2
TRUE	OA / H	GDP-L-fucose synthase	GFUS	Q13630	OA	H	42	Q13630	5.50874	29.8271	2.43683	2.43683	441.45	5.4145	0.00241892	0.00335295	41	0.340497	Q13630	FCL_HUMAN	Homo sapiens	0	35892.7	leukocyte cell-cell adhesion,GDP-mannose metabolic process,cytolysis,electron transport chain,'de novo' GDP-L-fucose biosynthetic process	electron carrier activity,isomerase activity,racemase and epimerase activity, acting on carbohydrates and derivatives,GDP-4-dehydro-D-rhamnose reductase activity,identical protein binding,GDP-L-fucose synthase activity,coenzyme binding	cytosol,extracellular exosome	sp	9606	1	1	Human_Canonical_pSP_2023_0630		3	3
TRUE	OA / H	Immunoglobulin lambda variable 3-9	IGLV3-9	A0A075B6K5	OA	H	42	A0A075B6K5	299.487	301.438	0.00936626	0.00936626	0.651332	1.00651	0.00245071	0.0033803	41	0.389405	A0A075B6K5	LV39_HUMAN	Homo sapiens	0.33	12331.7	adaptive immune response,immunoglobulin production,immune response	antigen binding	extracellular space,plasma membrane	sp	9606	3	1	Human_Canonical_pSP_2023_0630		3	3
TRUE	OA / H	Lysozyme C	LYZ	P61626	OA	H	126	P61626	983.34	791.157	-0.313726	0.313726	-19.5439	0.804561	0.0024844	0.00340492	125	0.126173	P61626	LYSC_HUMAN	Homo sapiens	0.554	16537	retina homeostasis,inflammatory response,cell wall macromolecule catabolic process,antimicrobial humoral response,cytolysis,killing of cells of other organism,defense response to bacterium,neutrophil degranulation,cellular protein metabolic process,defense response to Gram-negative bacterium,defense response to Gram-positive bacterium	lysozyme activity,identical protein binding	extracellular region,extracellular space,azurophil granule lumen,specific granule lumen,extracellular exosome,tertiary granule lumen	sp	9606	1	1	Human_Canonical_pSP_2023_0630		7	9
TRUE	OA / H	Cullin-associated NEDD8-dissociated protein 1	CAND1	Q86VP6	OA	H	126	Q86VP6	51.0258	94.4889	0.888919	0.888919	85.1788	1.85179	0.00249289	0.00340492	125	0.182918	Q86VP6	CAND1_HUMAN	Homo sapiens	0	136376	cellular iron ion homeostasis,SCF complex assembly,protein ubiquitination,cell differentiation,negative regulation of catalytic activity,neutrophil degranulation,post-translational protein modification,positive regulation of RNA polymerase II transcriptional preinitiation complex assembly	protein binding,TBP-class protein binding	ubiquitin ligase complex,extracellular region,nucleus,nucleoplasm,cytoplasm,Golgi apparatus,cytosol,membrane,cullin-RING ubiquitin ligase complex,secretory granule lumen,extracellular exosome,ficolin-1-rich granule lumen	sp	9606	1	2	Human_Canonical_pSP_2023_0630		8	9
TRUE	OA / H	Phosphatidylethanolamine-binding protein 4	PEBP4	Q96S96	OA	H	28	Q96S96	32.3683	15.4367	-1.06822	1.06822	-52.3093	0.476907	0.00254853	0.00346402	27	0.247365	Q96S96	PEBP4_HUMAN	Homo sapiens	0	25733.4		protein binding	lysosome,extracellular exosome	sp	9606	1	3	Human_Canonical_pSP_2023_0630		2	2
TRUE	OA / H	Osteopontin	SPP1	P10451	OA	H	42	P10451	28.0007	11.9614	-1.22708	1.22708	-57.2818	0.427182	0.00256181	0.00346524	41	0.335699	P10451	OSTP_HUMAN	Homo sapiens	0	35422.7	osteoblast differentiation,androgen catabolic process,inflammatory response,cell adhesion,embryo implantation,regulation of receptor activity,extracellular matrix disassembly,extracellular matrix organization,biomineral tissue development,response to vitamin D,post-translational protein modification,cellular protein metabolic process,positive regulation of bone resorption,positive regulation of t…	cytokine activity,protein binding,extracellular matrix binding	extracellular region,extracellular space,endoplasmic reticulum lumen,Golgi apparatus,cell projection,perinuclear region of cytoplasm,extracellular exosome	sp	9606	1	1	Human_Canonical_pSP_2023_0630		3	3
TRUE	OA / H	Immunoglobulin gamma-1 heavy chain	NaN	P0DOX5	OA	H	602	P0DOX5	232060	260795	0.168418	0.168418	12.3825	1.12383	0.0026904	0.00362169	601	0.0800843	P0DOX5	IGG1_HUMAN	Homo sapiens	0.526	49328.8				sp	9606	1	2	Human_Canonical_pSP_2023_0630		21	43
TRUE	OA / H	Synaptic vesicle membrane protein VAT-1 homolog	VAT1	Q99536	OA	H	42	Q99536	37.4535	47.9377	0.356061	0.356061	27.9926	1.27993	0.00282901	0.00379006	41	0.21852	Q99536	VAT1_HUMAN	Homo sapiens	0	41920.2	negative regulation of mitochondrial fusion,neutrophil degranulation,oxidation-reduction process	zinc ion binding,oxidoreductase activity	extracellular region,mitochondrial outer membrane,integral component of membrane,azurophil granule lumen,extracellular exosome	sp	9606	1	2	Human_Canonical_pSP_2023_0630		3	3
TRUE	OA / H	3-hydroxyanthranilate 3,4-dioxygenase	HAAO	P46952	OA	H	28	P46952	20.6461	7.33488	-1.49302	1.49302	-64.4732	0.355268	0.00287016	0.00381303	27	0.426774	P46952	3HAO_HUMAN	Homo sapiens	0	32556.1	tryptophan catabolic process,NAD biosynthetic process,response to zinc ion,quinolinate biosynthetic process,electron transport chain,response to cadmium ion,neuron cellular homeostasis,'de novo' NAD biosynthetic process from tryptophan,quinolinate metabolic process	3-hydroxyanthranilate 3,4-dioxygenase activity,protein binding,ferrous iron binding,electron carrier activity	cytosol,extracellular exosome,cytoplasm	sp	9606	1	2	Human_Canonical_pSP_2023_0630		2	2
TRUE	OA / H	PITH domain-containing protein 1	PITHD1	Q9GZP4	OA	H	42	Q9GZP4	8.25642	36.9297	2.1612	2.1612	347.285	4.47285	0.00287339	0.00381303	41	0.31887	Q9GZP4	PITH1_HUMAN	Homo sapiens	0	24177.8	cellular response to DNA damage stimulus		nucleus	sp	9606	1	1	Human_Canonical_pSP_2023_0630		3	3
TRUE	OA / H	Heterogeneous nuclear ribonucleoproteins A2/B1	HNRNPA2B1	P22626	OA	H	28	P22626	46.4171	81.2077	0.806962	0.806962	74.9523	1.74952	0.00292983	0.00386959	27	0.198307	P22626	ROA2_HUMAN	Homo sapiens	0.028	37429.7	negative regulation of transcription from RNA polymerase II promoter,mRNA splicing, via spliceosome,mRNA processing,mRNA export from nucleus,RNA metabolic process,primary miRNA processing,interleukin-12-mediated signaling pathway,G-quadruplex DNA unwinding,negative regulation of mRNA splicing, via spliceosome,RNA transport,positive regulation of telomere maintenance via telomere lengthening,Requi…	RNA binding,mRNA 3'-UTR binding,protein binding,miRNA binding,single-stranded telomeric DNA binding,pre-mRNA intronic binding,G-rich strand telomeric DNA binding,N6-methyladenosine-containing RNA binding	chromosome, telomeric region,nucleus,nucleoplasm,spliceosomal complex,cytoplasm,Cajal body,membrane,nuclear matrix,intracellular ribonucleoprotein complex,extracellular exosome,catalytic step 2 spliceosome	sp	9606	1	2	Human_Canonical_pSP_2023_0630		2	2
TRUE	OA / H	Aspartate aminotransferase, mitochondrial	GOT2	P00505	OA	H	28	P00505	23.4889	10.3928	-1.1764	1.1764	-55.7546	0.442454	0.00295729	0.00388752	27	0.384371	P00505	AATM_HUMAN	Homo sapiens	0	47517.7	gluconeogenesis,2-oxoglutarate metabolic process,oxaloacetate metabolic process,aspartate metabolic process,aspartate biosynthetic process,aspartate catabolic process,glutamate metabolic process,cellular amino acid biosynthetic process,fatty acid transport,4-hydroxyproline catabolic process,glutamate catabolic process to aspartate,glutamate catabolic process to 2-oxoglutarate,response to ethanol,…	RNA binding,L-aspartate:2-oxoglutarate aminotransferase activity,phospholipid binding,kynurenine-oxoglutarate transaminase activity,amino acid binding,enzyme binding,pyridoxal phosphate binding,protein homodimerization activity,4-hydroxyglutamate transaminase activity	mitochondrion,mitochondrial inner membrane,mitochondrial matrix,plasma membrane,cell surface,perikaryon,myelin sheath,extracellular exosome	sp	9606	1	3	Human_Canonical_pSP_2023_0630		2	2
TRUE	OA / H	PDZ and LIM domain protein 3	PDLIM3	Q53GG5	OA	H	56	Q53GG5	50.8465	17.2689	-1.55797	1.55797	-66.0371	0.339629	0.00301265	0.00394178	55	0.328615	Q53GG5	PDLI3_HUMAN	Homo sapiens	0	39232.4	actin filament organization,heart development	protein binding,cytoskeletal protein binding,structural constituent of muscle,metal ion binding	actin cytoskeleton,Z disc	sp	9606	1	1	Human_Canonical_pSP_2023_0630		3	4
TRUE	OA / H	Prelamin-A/C	LMNA	P02545	OA	H	84	P02545	15.4215	27.1232	0.814585	0.814585	75.8792	1.75879	0.00314205	0.00407302	83	0.155224	P02545	LMNA_HUMAN	Homo sapiens	0	74139.5	mitotic nuclear envelope disassembly,mitotic nuclear envelope reassembly,negative regulation of cell proliferation,regulation of cell migration,establishment or maintenance of microtubule cytoskeleton polarity,protein localization to nucleus,sterol regulatory element binding protein import into nucleus,IRE1-mediated unfolded protein response,ventricular cardiac muscle cell development,cellular re…	structural molecule activity,protein binding	nucleus,nuclear envelope,lamin filament,nucleoplasm,cytosol,nuclear speck,nuclear membrane	sp	9606	1	1	Human_Canonical_pSP_2023_0630		6	6
TRUE	OA / H	Carbonic anhydrase 2	CA2	P00918	OA	H	154	P00918	120.825	1651.3	3.77261	3.77261	1266.69	13.6669	0.00319457	0.00410312	153	0.270125	P00918	CAH2_HUMAN	Homo sapiens	0	29246	kidney development,morphogenesis of an epithelium,one-carbon metabolic process,response to pH,response to zinc ion,carbon dioxide transport,bicarbonate transport,positive regulation of synaptic transmission, GABAergic,positive regulation of cellular pH reduction,angiotensin-activated signaling pathway,odontogenesis of dentin-containing tooth,response to estrogen,regulation of anion transport,posi…	arylesterase activity,carbonate dehydratase activity,protein binding,zinc ion binding	cytoplasm,cytosol,plasma membrane,microvillus,basolateral plasma membrane,axon,myelin sheath,apical part of cell,extracellular exosome	sp	9606	1	2	Human_Canonical_pSP_2023_0630		7	11
TRUE	OA / H	Complement factor H-related protein 4	CFHR4	Q92496	OA	H	28	Q92496	25.2304	43.112	0.772926	0.772926	70.8732	1.70873	0.00318931	0.00410312	27	0.377934	Q92496	FHR4_HUMAN	Homo sapiens	0.012	65350.8	lipid transport,regulation of complement activation	lipid transporter activity	extracellular region	sp	9606	1	3	Human_Canonical_pSP_2023_0630		2	2
TRUE	OA / H	Immunoglobulin kappa variable 1-16	IGKV1-16	P04430	OA	H	42	P04430	208.944	270.429	0.372131	0.372131	29.4263	1.29426	0.00322138	0.00411866	41	0.28282	P04430	KV116_HUMAN	Homo sapiens	0.291	12618.4	proteolysis,receptor-mediated endocytosis,immune response,complement activation,complement activation, classical pathway,regulation of complement activation,Fc-epsilon receptor signaling pathway,Fc-gamma receptor signaling pathway involved in phagocytosis,regulation of immune response,leukocyte migration	antigen binding,serine-type endopeptidase activity	extracellular region,plasma membrane,extracellular exosome	sp	9606	1	2	Human_Canonical_pSP_2023_0630		2	3
TRUE	OA / H	Immunoglobulin kappa variable 1-5	IGKV1-5	P01602	OA	H	28	P01602	232.365	293.315	0.336059	0.336059	26.2304	1.2623	0.00329265	0.00415289	27	0.219695	P01602	KV105_HUMAN	Homo sapiens	0.154	12781.5	immunoglobulin production,proteolysis,receptor-mediated endocytosis,immune response,complement activation,complement activation, classical pathway,regulation of complement activation,Fc-epsilon receptor signaling pathway,Fc-gamma receptor signaling pathway involved in phagocytosis,regulation of immune response,leukocyte migration	antigen binding,serine-type endopeptidase activity	extracellular region,plasma membrane,extracellular exosome,blood microparticle	sp	9606	1	2	Human_Canonical_pSP_2023_0630		2	2
TRUE	OA / H	Protein AMBP	AMBP	P02760	OA	H	308	P02760	5072.01	5221.69	0.0419589	0.0419589	2.95107	1.02951	0.00328075	0.00415289	307	0.0835076	P02760	AMBP_HUMAN	Homo sapiens	0.494	38999.5	receptor-mediated endocytosis,cell adhesion,female pregnancy,negative regulation of endopeptidase activity,viral process,protein-chromophore linkage,protein catabolic process,heme catabolic process,negative regulation of JNK cascade,negative regulation of immune response	serine-type endopeptidase inhibitor activity,protein binding,calcium channel inhibitor activity,IgA binding,heme binding,protein homodimerization activity,calcium oxalate binding	extracellular region,extracellular space,plasma membrane,cell surface,extracellular matrix,intracellular membrane-bounded organelle,extracellular exosome,blood microparticle	sp	9606	1	1	Human_Canonical_pSP_2023_0630		14	22
TRUE	OA / H	Heparin cofactor 2	SERPIND1	P05546	OA	H	224	P05546	1482.52	1760.69	0.248082	0.248082	18.7627	1.18763	0.00326428	0.00415289	223	0.0955612	P05546	HEP2_HUMAN	Homo sapiens	0.206	57070.6	chemotaxis,blood coagulation,negative regulation of endopeptidase activity,post-translational protein modification,cellular protein metabolic process	endopeptidase inhibitor activity,serine-type endopeptidase inhibitor activity,heparin binding	extracellular region,extracellular space,endoplasmic reticulum lumen,extracellular exosome	sp	9606	1	3	Human_Canonical_pSP_2023_0630		13	16
TRUE	OA / H	Phospholipid transfer protein	PLTP	P55058	OA	H	224	P55058	2077.01	2626.38	0.338571	0.338571	26.4503	1.2645	0.00347042	0.00433803	223	0.111408	P55058	PLTP_HUMAN	Homo sapiens	0.231	54739.4	lipid metabolic process,lipid transport,vitamin E biosynthetic process,positive regulation of cholesterol efflux,phospholipid transport,flagellated sperm motility,high-density lipoprotein particle remodeling,ceramide transport	lipid transporter activity,phospholipid transporter activity,phosphatidylethanolamine binding,phosphatidylcholine transporter activity,diacylglycerol binding,phosphatidylcholine binding,ceramide transporter activity,phosphatidic acid binding,ceramide binding,phosphatidylglycerol binding,phosphatidylethanolamine transporter activity,phosphatidic acid transporter activity	extracellular region,extracellular space,high-density lipoprotein particle	sp	9606	1	1	Human_Canonical_pSP_2023_0630		11	16
TRUE	OA / H	SPRY domain-containing protein 4	SPRYD4	Q8WW59	OA	H	28	Q8WW59	15.8681	5.35193	-1.568	1.568	-66.2724	0.337276	0.0034942	0.00434834	27	0.364346	Q8WW59	SPRY4_HUMAN	Homo sapiens	0	23098.4	biological_process	molecular_function	nucleus,mitochondrion	sp	9606	1	3	Human_Canonical_pSP_2023_0630		2	2
TRUE	OA / H	Proteasome subunit alpha type-4	PSMA4	P25789	OA	H	42	P25789	12.4601	30.1862	1.27657	1.27657	142.262	2.42262	0.00360456	0.00446582	41	0.247365	P25789	PSA4_HUMAN	Homo sapiens	0.038	29483.8	MAPK cascade,protein polyubiquitination,stimulatory C-type lectin receptor signaling pathway,antigen processing and presentation of exogenous peptide antigen via MHC class I, TAP-dependent,regulation of cellular amino acid metabolic process,negative regulation of G2/M transition of mitotic cell cycle,viral process,protein deubiquitination,anaphase-promoting complex-dependent catabolic process,SCF…	threonine-type endopeptidase activity,protein binding,endopeptidase activity	proteasome complex,cytoplasmic mRNA processing body,nucleus,nucleoplasm,cytosol,proteasome core complex,proteasome core complex, alpha-subunit complex,intracellular membrane-bounded organelle,extracellular exosome,cytoplasm	sp	9606	1	1	Human_Canonical_pSP_2023_0630		3	3
TRUE	OA / H	Cofilin-1	CFL1	P23528	OA	H	140	P23528	239.932	343.281	0.516766	0.516766	43.0745	1.43074	0.00366517	0.00452092	139	0.139648	P23528	COF1_HUMAN	Homo sapiens	0.392	18502.5	mitotic cytokinesis,neural crest cell migration,neural fold formation,protein phosphorylation,cytoskeleton organization,Rho protein signal transduction,response to virus,regulation of cell morphogenesis,establishment of cell polarity,actin cytoskeleton organization,actin filament depolymerization,actin filament fragmentation,positive regulation of actin filament depolymerization,interleukin-12-me…	receptor binding,protein binding,actin filament binding	extracellular space,nucleus,cytoplasm,cytosol,cell-cell junction,focal adhesion,membrane,nuclear matrix,lamellipodium,cortical actin cytoskeleton,lamellipodium membrane,vesicle,ruffle membrane,extracellular exosome	sp	9606	1	3	Human_Canonical_pSP_2023_0630		9	10
TRUE	OA / H	Collagen alpha-1(XVIII) chain	COL18A1	P39060	OA	H	56	P39060	49.4517	32.3395	-0.612722	0.612722	-34.6038	0.653962	0.00382326	0.00469523	55	0.193897	P39060	COIA1_HUMAN	Homo sapiens	0	178188	angiogenesis,endothelial cell morphogenesis,cell adhesion,visual perception,positive regulation of cell proliferation,negative regulation of cell proliferation,animal organ morphogenesis,extracellular matrix organization,positive regulation of cell migration,collagen catabolic process,response to drug,response to hydrostatic pressure,positive regulation of endothelial cell apoptotic process	structural molecule activity,metal ion binding	extracellular region,collagen trimer,basement membrane,extracellular space,endoplasmic reticulum lumen,extracellular matrix,extracellular exosome	sp	9606	1	5	Human_Canonical_pSP_2023_0630		4	4
TRUE	OA / H	Collagen alpha-2(I) chain	COL1A2	P08123	OA	H	84	P08123	43.6739	71.6091	0.713372	0.713372	63.9632	1.63963	0.00410413	0.00499633	83	0.182445	P08123	CO1A2_HUMAN	Homo sapiens	0.022	129314	skeletal system development,blood vessel development,transforming growth factor beta receptor signaling pathway,Rho protein signal transduction,blood coagulation,regulation of blood pressure,cytokine-mediated signaling pathway,platelet activation,extracellular matrix organization,collagen fibril organization,collagen catabolic process,odontogenesis,skin morphogenesis,regulation of immune response…	protease binding,extracellular matrix structural constituent,protein binding,protein binding, bridging,identical protein binding,SMAD binding,metal ion binding,platelet-derived growth factor binding	extracellular region,collagen type I trimer,extracellular space,endoplasmic reticulum,endoplasmic reticulum lumen,extracellular matrix,extracellular exosome	sp	9606	1	7	Human_Canonical_pSP_2023_0630		6	6
TRUE	OA / H	Filamin-A	FLNA	P21333	OA	H	42	P21333	19.4878	29.0283	0.574888	0.574888	48.9561	1.48956	0.00410365	0.00499633	41	0.216261	P21333	FLNA_HUMAN	Homo sapiens	0	280739	platelet degranulation,adenylate cyclase-inhibiting dopamine receptor signaling pathway,negative regulation of transcription from RNA polymerase I promoter,formation of radial glial scaffolds,cerebral cortex development,platelet activation,regulation of cell migration,actin cytoskeleton reorganization,cell junction assembly,protein localization to cell surface,negative regulation of protein catab…	G-protein coupled receptor binding,RNA binding,signal transducer activity,protein binding,transcription factor binding,potassium channel regulator activity,Rho GTPase binding,Ral GTPase binding,kinase binding,small GTPase binding,mu-type opioid receptor binding,Fc-gamma receptor I complex binding,protein homodimerization activity,ion channel binding,cadherin binding,SMAD binding,Rac GTPase bindin…	extracellular region,nucleus,nucleolus,cytoplasm,cytosol,plasma membrane,cell-cell junction,focal adhesion,actin cytoskeleton,membrane,Z disc,cortical cytoskeleton,Myb complex,neuronal cell body,dendritic shaft,perinuclear region of cytoplasm,extracellular exosome,apical dendrite,filamentous actin	sp	9606	1	4	Human_Canonical_pSP_2023_0630		3	3
TRUE	OA / H	Myeloid-derived growth factor	MYDGF	Q969H8	OA	H	42	Q969H8	43.995	18.1881	-1.27435	1.27435	-58.6587	0.413413	0.0043207	0.00523721	41	0.347544	Q969H8	MYDGF_HUMAN	Homo sapiens	0	18795.2	angiogenesis,positive regulation of protein phosphorylation,positive regulation of endothelial cell proliferation,apoptotic process,positive regulation of phosphatidylinositol 3-kinase signaling,IRE1-mediated unfolded protein response,negative regulation of apoptotic process,positive regulation of MAPK cascade,positive regulation of angiogenesis,positive regulation of transcription from RNA polym…	protein binding	extracellular space,endoplasmic reticulum lumen,endoplasmic reticulum-Golgi intermediate compartment,extracellular exosome	sp	9606	1	1	Human_Canonical_pSP_2023_0630		3	3
TRUE	OA / H	LIM domain-binding protein 3	LDB3	O75112	OA	H	42	O75112	128.948	17.9292	-2.84641	2.84641	-86.0958	0.139042	0.00441887	0.00526504	41	0.447548	O75112	LDB3_HUMAN	Homo sapiens	0	77134.9	sarcomere organization	protein kinase C binding,protein binding,cytoskeletal protein binding,metal ion binding,muscle alpha-actinin binding	cytoskeleton,Z disc,pseudopodium,perinuclear region of cytoplasm	sp	9606	1	2	Human_Canonical_pSP_2023_0630		3	3
TRUE	OA / H	CD59 glycoprotein	CD59	P13987	OA	H	28	P13987	15.8066	6.54867	-1.27125	1.27125	-58.57	0.4143	0.00438983	0.00526504	27	0.330251	P13987	CD59_HUMAN	Homo sapiens	0	14177.3	cell activation,negative regulation of activation of membrane attack complex,ER to Golgi vesicle-mediated transport,cell surface receptor signaling pathway,blood coagulation,regulation of complement activation,neutrophil degranulation,COPII vesicle coating	complement binding,protein binding	Golgi membrane,extracellular space,endoplasmic reticulum membrane,plasma membrane,focal adhesion,cell surface,ER to Golgi transport vesicle membrane,membrane,transport vesicle,anchored component of external side of plasma membrane,vesicle,endoplasmic reticulum-Golgi intermediate compartment membrane,specific granule membrane,extracellular exosome,tertiary granule membrane	sp	9606	1	1	Human_Canonical_pSP_2023_0630		3	3
TRUE	OA / H	Fibrinogen gamma chain	FGG	P02679	OA	H	602	P02679	8283.59	9288.7	0.16522	0.16522	12.1337	1.12134	0.00446558	0.00529457	601	0.0690604	P02679	FIBG_HUMAN	Homo sapiens	0.492	51511.7	toll-like receptor signaling pathway,platelet degranulation,cell-matrix adhesion,blood coagulation,protein secretion,extracellular matrix organization,plasminogen activation,positive regulation of heterotypic cell-cell adhesion,cellular macromolecular complex assembly,platelet maturation,fibrinolysis,post-translational protein modification,cellular protein metabolic process,positive regulation of…	receptor binding,structural molecule activity,protein binding,protein binding, bridging,protein homodimerization activity,metal ion binding,cell adhesion molecule binding	extracellular region,fibrinogen complex,extracellular space,endoplasmic reticulum lumen,plasma membrane,external side of plasma membrane,cell surface,platelet alpha granule,platelet alpha granule lumen,extracellular exosome,blood microparticle	sp	9606	1	3	Human_Canonical_pSP_2023_0630		25	43
TRUE	OA / H	Keratin, type II cytoskeletal 2 epidermal	KRT2	P35908	OA	H	504	P35908	2698.47	3210.64	0.250721	0.250721	18.9802	1.1898	0.00448148	0.00529457	503	0.0767314	P35908	K22E_HUMAN	Homo sapiens	0.404	65432.9	keratinocyte development,epidermis development,peptide cross-linking,keratinization,keratinocyte activation,keratinocyte proliferation,intermediate filament organization,keratinocyte migration,cornification	structural constituent of cytoskeleton,protein binding,cytoskeletal protein binding,structural constituent of epidermis	cornified envelope,extracellular space,nucleus,cytosol,intermediate filament,membrane,keratin filament,extracellular exosome	sp	9606	1	2	Human_Canonical_pSP_2023_0630		27	36
TRUE	OA / H	Alpha-actinin-1	ACTN1	P12814	OA	H	84	P12814	54.5129	77.6886	0.511104	0.511104	42.514	1.42514	0.00452514	0.00532369	83	0.178487	P12814	ACTN1_HUMAN	Homo sapiens	0	103058	platelet degranulation,actin filament organization,platelet formation,platelet morphogenesis,regulation of apoptotic process,focal adhesion assembly,actin filament bundle assembly,negative regulation of cellular component movement,actin filament network formation,actin crosslink formation,regulation of nucleic acid-templated transcription,platelet activation,platelet aggregation	double-stranded RNA binding,integrin binding,calcium ion binding,protein binding,vinculin binding,ligand-dependent nuclear receptor transcription coactivator activity,protein homodimerization activity,ion channel binding,actin filament binding	stress fiber,ruffle,extracellular region,extracellular space,intracellular,cytoplasm,cytosol,plasma membrane,brush border,cell-cell junction,fascia adherens,focal adhesion,Z disc,platelet alpha granule lumen,pseudopodium,cell projection,extracellular exosome,actin filament	sp	9606	1	2	Human_Canonical_pSP_2023_0630		6	6
TRUE	OA / H	Apolipoprotein C-III	APOC3	P02656	OA	H	42	P02656	218.825	444.57	1.02264	1.02264	103.163	2.03163	0.00466643	0.00546695	41	0.283584	P02656	APOC3_HUMAN	Homo sapiens	0.273	10852.3	retinoid metabolic process,triglyceride metabolic process,G-protein coupled receptor signaling pathway,negative regulation of triglyceride catabolic process,negative regulation of very-low-density lipoprotein particle remodeling,negative regulation of very-low-density lipoprotein particle clearance,negative regulation of high-density lipoprotein particle clearance,negative regulation of low-densi…	phospholipid binding,cholesterol binding,enzyme regulator activity,lipase inhibitor activity,high-density lipoprotein particle receptor binding	extracellular region,extracellular space,early endosome,extracellular matrix,very-low-density lipoprotein particle,intermediate-density lipoprotein particle,spherical high-density lipoprotein particle,chylomicron,extracellular exosome	sp	9606	1	1	Human_Canonical_pSP_2023_0630		2	3
TRUE	OA / H	Immunoglobulin heavy variable 3-30;Immunoglobulin heavy variable 3-30-5	IGHV3-30	P01768	OA	H	112	P01768;P0DP03	1968.47	2378.1	0.272733	0.272733	20.8094	1.20809	0.00514797	0.00600597	111	0.19447	P01768;P0DP03	HV330_HUMAN;HVC05_HUMAN	Homo sapiens	37.6%;37.6%	12946.77;12946.77	proteolysis,receptor-mediated endocytosis,immune response,complement activation,complement activation, classical pathway,regulation of complement activation,Fc-epsilon receptor signaling pathway,Fc-gamma receptor signaling pathway involved in phagocytosis,regulation of immune response,leukocyte migration,innate immune response,B cell receptor signaling pathway,positive regulation of B cell activa…	antigen binding,serine-type endopeptidase activity,immunoglobulin receptor binding;antigen binding	extracellular region,extracellular space,plasma membrane,blood microparticle,external side of plasma membrane,immunoglobulin complex, circulating;extracellular region,plasma membrane	sp	9606	1;3	2;1	Human_Canonical_pSP_2023_0630		5	8
TRUE	OA / H	Ribonuclease pancreatic	RNASE1	P07998	OA	H	112	P07998	559.071	453.117	-0.303148	0.303148	-18.9518	0.810482	0.00524469	0.00609341	111	0.262028	P07998	RNAS1_HUMAN	Homo sapiens	0	17644.2	RNA phosphodiester bond hydrolysis,RNA phosphodiester bond hydrolysis, endonucleolytic,defense response to virus	nucleic acid binding,endonuclease activity,ribonuclease A activity,ribonuclease activity,protein binding	extracellular exosome	sp	9606	1	4	Human_Canonical_pSP_2023_0630		4	8
TRUE	OA / H	Titin	TTN	Q8WZ42	OA	H	56	Q8WZ42	23.6604	12.0957	-0.967973	0.967973	-48.8776	0.511224	0.00542892	0.00628139	55	0.206409	Q8WZ42	TITIN_HUMAN	Homo sapiens	0	3.81603e+06	platelet degranulation,cardiac muscle hypertrophy,muscle contraction,striated muscle contraction,mitotic chromosome condensation,positive regulation of gene expression,protein kinase A signaling,peptidyl-tyrosine phosphorylation,muscle filament sliding,skeletal muscle thin filament assembly,skeletal muscle myosin thick filament assembly,detection of muscle stretch,sarcomere organization,regulatio…	protease binding,protein serine/threonine kinase activity,protein tyrosine kinase activity,calcium ion binding,protein binding,calmodulin binding,ATP binding,structural constituent of muscle,enzyme binding,protein kinase binding,telethonin binding,identical protein binding,actinin binding,protein self-association,actin filament binding,muscle alpha-actinin binding,structural molecule activity con…	condensed nuclear chromosome,extracellular region,cytosol,muscle myosin complex,Z disc,M band,I band,extracellular exosome,striated muscle thin filament	sp	9606	1	4	Human_Canonical_pSP_2023_0630		4	4
TRUE	OA / H	Isocitrate dehydrogenase [NADP] cytoplasmic	IDH1	O75874	OA	H	168	O75874	435.714	423.177	-0.0421209	0.0421209	-2.87739	0.971226	0.00562062	0.00647644	167	0.163103	O75874	IDHC_HUMAN	Homo sapiens	0	46659.3	glyoxylate cycle,tricarboxylic acid cycle,isocitrate metabolic process,2-oxoglutarate metabolic process,NADPH regeneration,glutathione metabolic process,response to oxidative stress,female gonad development,neutrophil degranulation,response to steroid hormone,regulation of phospholipid catabolic process,regulation of phospholipid biosynthetic process	magnesium ion binding,isocitrate dehydrogenase (NADP+) activity,receptor binding,identical protein binding,protein homodimerization activity,cadherin binding,NADP binding,NAD binding,(R)-2-hydroxyglutarate dehydrogenase activity	extracellular region,cytoplasm,mitochondrion,peroxisome,peroxisomal matrix,cytosol,secretory granule lumen,extracellular exosome,tertiary granule lumen,ficolin-1-rich granule lumen	sp	9606	1	2	Human_Canonical_pSP_2023_0630		11	12
TRUE	OA / H	Complement factor I	CFI	P05156	OA	H	336	P05156	1801.37	2099.68	0.221069	0.221069	16.5597	1.1656	0.00568462	0.00652334	335	0.073451	P05156	CFAI_HUMAN	Homo sapiens	0.314	65750.2	proteolysis,receptor-mediated endocytosis,complement activation, classical pathway,regulation of complement activation,innate immune response	serine-type endopeptidase activity,scavenger receptor activity,protein binding,metal ion binding	extracellular region,extracellular space,membrane,extracellular exosome	sp	9606	1	2	Human_Canonical_pSP_2023_0630		18	24
TRUE	OA / H	Immunoglobulin lambda variable 3-21	IGLV3-21	P80748	OA	H	28	P80748	174.666	336.386	0.945519	0.945519	92.5881	1.92588	0.00606016	0.0069259	27	0.527252	P80748	LV321_HUMAN	Homo sapiens	0.256	12445.7	proteolysis,receptor-mediated endocytosis,immune response,complement activation,complement activation, classical pathway,regulation of complement activation,Fc-epsilon receptor signaling pathway,Fc-gamma receptor signaling pathway involved in phagocytosis,regulation of immune response,leukocyte migration	antigen binding,serine-type endopeptidase activity	extracellular region,plasma membrane,extracellular exosome,blood microparticle	sp	9606	1	2	Human_Canonical_pSP_2023_0630		2	2
TRUE	OA / H	ADP-ribosylation factor 3;ADP-ribosylation factor 1;ADP-ribosylation factor 5	ARF3	P61204	OA	H	28	P61204;P84077;P84085	48.2963	91.4672	0.921341	0.921341	89.3875	1.89387	0.00615893	0.00701016	27	0.293662	P61204;P84077;P84085	ARF3_HUMAN;ARF1_HUMAN;ARF5_HUMAN	Homo sapiens	6.1%;6.1%;6.1%	20600.76;20696.76;20529.65	phosphatidylinositol biosynthetic process,retrograde vesicle-mediated transport, Golgi to ER,protein transport;regulation of receptor internalization,phosphatidylinositol biosynthetic process,cellular copper ion homeostasis,post-Golgi vesicle-mediated transport,actin filament organization,protein transport,antigen processing and presentation of exogenous peptide antigen via MHC class II,regulatio…	GTPase activity,GTP binding;magnesium ion binding,RNA binding,GTPase activity,receptor signaling protein activity,protein binding,GTP binding,GDP binding,protein domain specific binding,protein heterodimerization activity,phospholipase D activator activity;GTPase activity,protein binding,GTP binding	Golgi membrane,perinuclear region of cytoplasm,extracellular exosome;Golgi membrane,late endosome,peroxisomal membrane,trans-Golgi network,cytosol,plasma membrane,focal adhesion,postsynaptic density,sarcomere,COPI-coated vesicle,cell leading edge,macromolecular complex,neuron projection,postsynaptic membrane,perinuclear region of cytoplasm,extracellular exosome;Golgi apparatus,plasma membrane,per…	sp	9606	1	2	Human_Canonical_pSP_2023_0630		2	2
TRUE	OA / H	Serum amyloid A-2 protein	SAA2	P0DJI9	OA	H	42	P0DJI9	21.4979	60.4525	1.49161	1.49161	181.202	2.81202	0.00621629	0.00704681	41	0.397727	P0DJI9	SAA2_HUMAN	Homo sapiens	0	13527.1	acute-phase response,positive chemotaxis,cell chemotaxis	chemoattractant activity	extracellular space,high-density lipoprotein particle,extracellular exosome	sp	9606	1	1	Human_Canonical_pSP_2023_0630		3	3
TRUE	OA / H	Carboxypeptidase N subunit 2	CPN2	P22792	OA	H	140	P22792	270.025	408.835	0.598427	0.598427	51.4065	1.51407	0.00641942	0.0072339	139	0.116755	P22792	CPN2_HUMAN	Homo sapiens	0.198	60556.6	proteolysis,regulation of complement activation,regulation of catalytic activity,protein stabilization	metallocarboxypeptidase activity,enzyme regulator activity	extracellular region,extracellular exosome,blood microparticle	sp	9606	1	3	Human_Canonical_pSP_2023_0630		9	10
TRUE	OA / H	Low molecular weight phosphotyrosine protein phosphatase	ACP1	P24666	OA	H	42	P24666	17.4887	58.1331	1.73294	1.73294	232.404	3.32404	0.006433	0.0072339	41	0.310641	P24666	PPAC_HUMAN	Homo sapiens	0	18042.5	peptidyl-tyrosine dephosphorylation	acid phosphatase activity,non-membrane spanning protein tyrosine phosphatase activity,protein binding	cytoplasm,cytosol,cytoplasmic side of plasma membrane,sarcolemma,extracellular exosome	sp	9606	1	3	Human_Canonical_pSP_2023_0630		3	3
TRUE	OA / H	Puromycin-sensitive aminopeptidase	NPEPPS	P55786	OA	H	42	P55786	12.6425	20.4021	0.690438	0.690438	61.3774	1.61377	0.0064757	0.00725278	41	0.27788	P55786	PSA_HUMAN	Homo sapiens	0	103276	protein polyubiquitination,proteolysis,peptide catabolic process,cellular response to hypoxia,positive regulation of protein targeting to mitochondrion	aminopeptidase activity,zinc ion binding,peptide binding,metalloaminopeptidase activity	nucleus,cytoplasm,cytosol,extracellular exosome	sp	9606	1	2	Human_Canonical_pSP_2023_0630		3	3
TRUE	OA / H	Platelet-activating factor acetylhydrolase IB subunit alpha1	PAFAH1B3	Q15102	OA	H	42	Q15102	4.40304	30.0176	2.76924	2.76924	581.747	6.81747	0.00675328	0.00753354	41	0.316758	Q15102	PA1B3_HUMAN	Homo sapiens	0	25734.2	lipid metabolic process,spermatogenesis,nervous system development,brain development,lipid catabolic process	1-alkyl-2-acetylglycerophosphocholine esterase activity,phospholipase A2 activity,protein binding,identical protein binding,protein heterodimerization activity,platelet-activating factor acetyltransferase activity	cytoplasm,cytosol,membrane,extracellular exosome	sp	9606	1	1	Human_Canonical_pSP_2023_0630		3	3
TRUE	OA / H	Immunoglobulin heavy variable 3-9;Immunoglobulin heavy variable 3-43D	IGHV3-9	P01782	OA	H	84	P01782;P0DP04	2152.36	1852.86	-0.216167	0.216167	-13.915	0.86085	0.00719817	0.00799796	83	0.230389	P01782;P0DP04	HV309_HUMAN;HV43D_HUMAN	Homo sapiens	34.7%;34.7%	12944.74;13016.76	proteolysis,receptor-mediated endocytosis,immune response,complement activation,complement activation, classical pathway,regulation of complement activation,Fc-epsilon receptor signaling pathway,Fc-gamma receptor signaling pathway involved in phagocytosis,regulation of immune response,leukocyte migration;adaptive immune response	antigen binding,serine-type endopeptidase activity;antigen binding	extracellular region,plasma membrane,extracellular exosome;extracellular region,plasma membrane	sp	9606	1;3	2;1	Human_Canonical_pSP_2023_0630		3	6
TRUE	OA / H	Glutathione reductase, mitochondrial	GSR	P00390	OA	H	56	P00390	39.3428	77.0052	0.968859	0.968859	95.7292	1.95729	0.00723109	0.00800278	55	0.201152	P00390	GSHR_HUMAN	Homo sapiens	0	56257	glutathione metabolic process,nucleobase-containing small molecule interconversion,electron transport chain,cellular response to oxidative stress,cell redox homeostasis,cellular oxidant detoxification	glutathione-disulfide reductase activity,electron carrier activity,flavin adenine dinucleotide binding,NADP binding	mitochondrial matrix,cytosol,external side of plasma membrane,extracellular exosome,mitochondrion	sp	9606	1	2	Human_Canonical_pSP_2023_0630		4	4
TRUE	OA / H	Complement factor H-related protein 1	CFHR1	Q03591	OA	H	196	Q03591	1778.95	2150.54	0.273676	0.273676	20.8884	1.20888	0.00733226	0.00808281	195	0.116632	Q03591	FHR1_HUMAN	Homo sapiens	0.209	37650.6	complement activation,regulation of complement activation,negative regulation of protein binding,positive regulation of cytolysis	protein binding,protein homodimerization activity,protein heterodimerization activity	extracellular region,extracellular space,macromolecular complex,extracellular exosome,blood microparticle	sp	9606	1	2	Human_Canonical_pSP_2023_0630		9	14
TRUE	OA / H	Complement component C1q receptor	CD93	Q9NPY3	OA	H	28	Q9NPY3	38.5192	19.9034	-0.952563	0.952563	-48.3286	0.516714	0.00752269	0.00826021	27	0.338077	Q9NPY3	C1QR1_HUMAN	Homo sapiens	0	68560	phagocytosis,viral process,macrophage activation,neutrophil degranulation,cell-cell adhesion	complement component C1q binding,receptor activity,calcium ion binding,protein binding,carbohydrate binding	plasma membrane,cell surface,integral component of membrane,secretory granule membrane,specific granule membrane,tertiary granule membrane,ficolin-1-rich granule membrane	sp	9606	1	3	Human_Canonical_pSP_2023_0630		2	2
TRUE	OA / H	Sex hormone-binding globulin	SHBG	P04278	OA	H	56	P04278	496.929	213.743	-1.21716	1.21716	-56.9872	0.430128	0.00755612	0.00826451	55	0.207805	P04278	SHBG_HUMAN	Homo sapiens	0.065	43779.2		steroid binding,androgen binding,protein binding	extracellular region,extracellular exosome	sp	9606	1	2	Human_Canonical_pSP_2023_0630		3	4
TRUE	OA / H	Pyruvate kinase PKLR	PKLR	P30613	OA	H	28	P30613	87.1561	118.258	0.440264	0.440264	35.6853	1.35685	0.00770062	0.00838979	27	0.145684	P30613	KPYR_HUMAN	Homo sapiens	0.019	61830.2	response to hypoxia,glycolytic process,ATP biosynthetic process,response to heat,response to glucose,response to lithium ion,cellular response to insulin stimulus,response to ATP,pyruvate biosynthetic process,response to cAMP,canonical glycolysis,cellular response to epinephrine stimulus	magnesium ion binding,pyruvate kinase activity,ATP binding,kinase activity,potassium ion binding	cytoplasm,cytosol,extracellular exosome	sp	9606	1	2	Human_Canonical_pSP_2023_0630		2	2
TRUE	OA / H	Phospholipase A2, membrane associated	PLA2G2A	P14555	OA	H	70	P14555	119.481	64.929	-0.879851	0.879851	-45.6576	0.543424	0.00782297	0.00849004	69	0.230063	P14555	PA2GA_HUMAN	Homo sapiens	0.056	16082.7	phospholipid metabolic process,phosphatidic acid biosynthetic process,positive regulation of macrophage derived foam cell differentiation,lipid catabolic process,antimicrobial humoral response,low-density lipoprotein particle remodeling,phosphatidylglycerol acyl-chain remodeling,phosphatidylinositol acyl-chain remodeling,phosphatidylserine acyl-chain remodeling,phosphatidylcholine acyl-chain remo…	phospholipase A2 activity,calcium ion binding,phospholipid binding,calcium-dependent phospholipase A2 activity,Requires Ontology	extracellular region,extracellular space,endoplasmic reticulum,endoplasmic reticulum membrane,plasma membrane,secretory granule,perinuclear region of cytoplasm,extracellular exosome	sp	9606	1	2	Human_Canonical_pSP_2023_0630		5	5
TRUE	OA / H	14-3-3 protein epsilon	YWHAE	P62258	OA	H	84	P62258	19.1032	39.6201	1.05242	1.05242	107.401	2.07401	0.0089669	0.00965666	83	0.187816	P62258	1433E_HUMAN	Homo sapiens	0	29173.9	G2/M transition of mitotic cell cycle,MAPK cascade,neuron migration,regulation of heart rate by hormone,protein targeting,regulation of G2/M transition of mitotic cell cycle,viral process,substantia nigra development,hippocampus development,cerebral cortex development,cellular response to heat,hippo signaling,intracellular signal transduction,negative regulation of cysteine-type endopeptidase act…	RNA binding,calcium channel regulator activity,protein binding,potassium channel regulator activity,Rab guanyl-nucleotide exchange factor activity,enzyme binding,protein domain specific binding,MHC class II protein complex binding,ubiquitin protein ligase binding,identical protein binding,histone deacetylase binding,ion channel binding,cadherin binding,protein heterodimerization activity,phosphos…	nucleus,cytoplasm,mitochondrion,cytosol,kinesin complex,focal adhesion,membrane,cytoplasmic vesicle membrane,melanosome,extracellular exosome,Requires Ontology,plasma membrane	sp	9606	1	1	Human_Canonical_pSP_2023_0630		6	6
TRUE	OA / H	Alpha-1-antichymotrypsin	SERPINA3	P01011	OA	H	504	P01011	52151.8	65377.1	0.326068	0.326068	25.3592	1.25359	0.0094575	0.010146	503	0.0615903	P01011	AACT_HUMAN	Homo sapiens	0.374	47650.9	platelet degranulation,acute-phase response,inflammatory response,negative regulation of endopeptidase activity,regulation of lipid metabolic process,maintenance of gastrointestinal epithelium,neutrophil degranulation	DNA binding,serine-type endopeptidase inhibitor activity,protein binding	extracellular region,extracellular space,intracellular,nucleus,platelet alpha granule lumen,secretory granule lumen,azurophil granule lumen,extracellular exosome,blood microparticle	sp	9606	1	2	Human_Canonical_pSP_2023_0630		18	36
TRUE	OA / H	Insulin-like growth factor-binding protein 7	IGFBP7	Q16270	OA	H	42	Q16270	93.1743	61.0153	-0.610762	0.610762	-34.5149	0.654851	0.00952695	0.0101815	41	0.337209	Q16270	IBP7_HUMAN	Homo sapiens	0	29130.3	regulation of cell growth,cell adhesion,embryo implantation,negative regulation of cell proliferation,response to heat,response to retinoic acid,cellular response to hormone stimulus,post-translational protein modification,cellular protein metabolic process,regulation of steroid biosynthetic process,response to cortisol	protein binding,insulin-like growth factor binding	extracellular region,extracellular space,endoplasmic reticulum lumen,extracellular matrix,extracellular exosome	sp	9606	1	1	Human_Canonical_pSP_2023_0630		3	3
TRUE	OA / H	Thioredoxin domain-containing protein 17	TXNDC17	Q9BRA2	OA	H	42	Q9BRA2	54.4933	25.325	-1.10552	1.10552	-53.5264	0.464736	0.00958394	0.0102034	41	0.343956	Q9BRA2	TXD17_HUMAN	Homo sapiens	0	13940.8	tumor necrosis factor-mediated signaling pathway,oxidation-reduction process,cellular oxidant detoxification	peroxidase activity,protein binding,protein-disulfide reductase activity	cytosol,extracellular exosome	sp	9606	1	1	Human_Canonical_pSP_2023_0630		3	3
TRUE	OA / H	Histone H3.1;Histone H3.3;Histone H3.1t;Histone H3.2	H3C1	P68431	OA	H	28	P68431;P84243;Q16695;Q71DI3	7.92041	14.1227	0.834364	0.834364	78.307	1.78307	0.00980272	0.010339	27	0.33631	P68431;P84243;Q16695;Q71DI3	H31_HUMAN;H33_HUMAN;H31T_HUMAN;H32_HUMAN	Homo sapiens	5.1%;5.1%;5.1%;5.1%	15404.08;15327.91;15508.25;15388.02	chromatin silencing at rDNA,chromatin organization,nucleosome assembly,DNA replication-dependent nucleosome assembly,blood coagulation,telomere organization,interleukin-7-mediated signaling pathway,cellular protein metabolic process,regulation of megakaryocyte differentiation,negative regulation of gene expression, epigenetic,positive regulation of gene expression, epigenetic,protein heterotetram…	protein binding,nucleosomal DNA binding,cadherin binding,protein heterodimerization activity;RNA polymerase II core promoter sequence-specific DNA binding,RNA polymerase II distal enhancer sequence-specific DNA binding,protein binding,nucleosomal DNA binding,protein heterodimerization activity;protein binding,nucleosomal DNA binding,protein heterodimerization activity;protein binding,nucleosomal …	nuclear chromosome,nucleosome,nuclear nucleosome,extracellular region,nucleus,nucleoplasm,membrane,macromolecular complex,extracellular exosome;nuclear chromosome,nuclear chromosome, telomeric region,nucleosome,nuclear nucleosome,extracellular region,nucleus,nucleoplasm,macromolecular complex,extracellular exosome;nuclear chromosome, telomeric region,nucleosome,nuclear nucleosome,nucleus,nucleopl…	sp	9606	1	2;2;3;3	Human_Canonical_pSP_2023_0630		2	2
TRUE	OA / H	EGF-containing fibulin-like extracellular matrix protein 1	EFEMP1	Q12805	OA	H	168	Q12805	518.581	450.013	-0.204604	0.204604	-13.2223	0.867777	0.00984732	0.010339	167	0.11932	Q12805	FBLN3_HUMAN	Homo sapiens	0.217	54640.5	regulation of transcription, DNA-templated,epidermal growth factor receptor signaling pathway,visual perception,regulation of receptor activity,peptidyl-tyrosine phosphorylation,negative regulation of chondrocyte differentiation,camera-type eye development,embryonic eye morphogenesis,post-embryonic eye morphogenesis	epidermal growth factor-activated receptor activity,epidermal growth factor receptor binding,calcium ion binding,protein binding,growth factor activity	extracellular region,proteinaceous extracellular matrix,extracellular space,extracellular exosome,extracellular matrix	sp	9606	1	2	Human_Canonical_pSP_2023_0630		10	12
TRUE	OA / H	WD repeat-containing protein 1	WDR1	O75083	OA	H	28	O75083	13.9425	24.969	0.840643	0.840643	79.0848	1.79085	0.00991316	0.010357	27	0.311424	O75083	WDR1_HUMAN	Homo sapiens	0	66193.5	neutrophil mediated immunity,platelet degranulation,sensory perception of sound,regulation of cell shape,actin filament fragmentation,platelet formation,regulation of actin filament depolymerization,positive regulation of actin filament depolymerization,cortical cytoskeleton organization,locomotion,establishment of planar polarity of follicular epithelium,apical junction assembly,maintenance of e…	actin filament binding	podosome,extracellular region,cytosol,plasma membrane,cell-cell junction,cell junction,cortical actin cytoskeleton,actomyosin, actin portion,cell projection,myelin sheath,extracellular exosome	sp	9606	1	4	Human_Canonical_pSP_2023_0630		2	2
TRUE	OA / H	Myosin light chain 1/3, skeletal muscle isoform	MYL1	P05976	OA	H	28	P05976	45.7366	13.295	-1.78247	1.78247	-70.9314	0.290686	0.0103497	0.0107443	27	0.527938	P05976	MYL1_HUMAN	Homo sapiens	0	21145.1	muscle contraction,muscle filament sliding,cardiac muscle contraction	calcium ion binding,structural constituent of muscle	cytosol,muscle myosin complex,myofibril,sarcomere	sp	9606	1	3	Human_Canonical_pSP_2023_0630		2	2
TRUE	OA / H	Endoplasmic reticulum chaperone BiP	HSPA5	P11021	OA	H	56	P11021	38.8691	63.3543	0.704818	0.704818	62.9939	1.62994	0.0103606	0.0107443	55	0.238456	P11021	BIP_HUMAN	Homo sapiens	0.034	72333	ER overload response,activation of signaling protein activity involved in unfolded protein response,positive regulation of neuron projection development,cerebellum structural organization,cerebellar Purkinje cell layer development,substantia nigra development,neuron differentiation,positive regulation of cell migration,ER-associated ubiquitin-dependent protein catabolic process,negative regulatio…	calcium ion binding,protein binding,ATP binding,ATPase activity,enzyme binding,protein domain specific binding,ubiquitin protein ligase binding,ribosome binding,cadherin binding,unfolded protein binding,chaperone binding,misfolded protein binding,protein binding involved in protein folding,heat shock protein binding,ATPase activity, coupled	nucleus,mitochondrion,endoplasmic reticulum,endoplasmic reticulum lumen,endoplasmic reticulum membrane,smooth endoplasmic reticulum,endoplasmic reticulum-Golgi intermediate compartment,plasma membrane,focal adhesion,cell surface,membrane,integral component of endoplasmic reticulum membrane,midbody,macromolecular complex,endoplasmic reticulum chaperone complex,melanosome,myelin sheath,extracellula…	sp	9606	1	2	Human_Canonical_pSP_2023_0630		4	4
TRUE	OA / H	Ras-related protein Rap-1b	RAP1B	P61224	OA	H	28	P61224	7.33416	13.3064	0.859413	0.859413	81.43	1.8143	0.0104216	0.0107678	27	0.314638	P61224	RAP1B_HUMAN	Homo sapiens	0	20824.8	response to carbohydrate,Rap protein signal transduction,cellular response to drug,interleukin-12-mediated signaling pathway,neutrophil degranulation,establishment of endothelial barrier,cellular response to cAMP,cellular response to gonadotropin-releasing hormone,regulation of cell junction assembly,regulation of establishment of cell polarity,microvillus assembly	GTPase activity,protein binding,GTP binding,GDP binding	intracellular,lipid particle,cytosol,plasma membrane,cell-cell junction,membrane,azurophil granule membrane,extracellular exosome,membrane raft	sp	9606	1	1	Human_Canonical_pSP_2023_0630		2	2
TRUE	OA / H	Arginase-1	ARG1	P05089	OA	H	42	P05089	17.7844	35.5407	0.99886	0.99886	99.842	1.99842	0.0105793	0.0108904	41	0.241511	P05089	ARGI1_HUMAN	Homo sapiens	0.034	34734.9	urea cycle,liver development,positive regulation of endothelial cell proliferation,adaptive immune response,arginine catabolic process,aging,response to herbicide,response to manganese ion,response to zinc ion,response to selenium ion,regulation of L-arginine import,response to amine,arginine catabolic process to ornithine,lung development,collagen biosynthetic process,response to vitamin A,respo…	arginase activity,manganese ion binding	extracellular region,extracellular space,nucleus,cytoplasm,mitochondrial outer membrane,cytosol,azurophil granule lumen,specific granule lumen,neuron projection,neuronal cell body,extracellular exosome	sp	9606	1	2	Human_Canonical_pSP_2023_0630		3	3
TRUE	OA / H	Transketolase	TKT	P29401	OA	H	112	P29401	160.558	224.961	0.48658	0.48658	40.112	1.40112	0.0106418	0.0109147	111	0.18429	P29401	TKT_HUMAN	Homo sapiens	0.03	67877.6	xylulose biosynthetic process,pentose-phosphate shunt,pentose-phosphate shunt, non-oxidative branch,regulation of growth,glyceraldehyde-3-phosphate biosynthetic process	transketolase activity,protein binding,protein homodimerization activity,metal ion binding,cofactor binding	nucleoplasm,peroxisome,cytosol,nuclear body,nuclear speck,vesicle,myelin sheath,extracellular exosome	sp	9606	1	3	Human_Canonical_pSP_2023_0630		8	8
TRUE	OA / H	Serine/threonine-protein phosphatase 2A activator	PTPA	Q15257	OA	H	42	Q15257	70.6972	147.896	1.06486	1.06486	109.197	2.09197	0.0111092	0.0113112	41	0.226949	Q15257	PTPA_HUMAN	Homo sapiens	0	40667.5	protein peptidyl-prolyl isomerization,mitotic spindle organization in nucleus,negative regulation of phosphoprotein phosphatase activity,positive regulation of phosphoprotein phosphatase activity,positive regulation of protein dephosphorylation,negative regulation of protein dephosphorylation,positive regulation of apoptotic process,regulation of phosphoprotein phosphatase activity	peptidyl-prolyl cis-trans isomerase activity,receptor binding,protein binding,ATP binding,protein tyrosine phosphatase activator activity,protein phosphatase regulator activity,protein homodimerization activity,protein heterodimerization activity,protein phosphatase 2A binding,ATPase activity	protein phosphatase type 2A complex,nucleus,nucleoplasm,cytoplasm,calcium channel complex,extracellular exosome	sp	9606	1	3	Human_Canonical_pSP_2023_0630		3	3
TRUE	OA / H	Obg-like ATPase 1	OLA1	Q9NTK5	OA	H	56	Q9NTK5	13.9862	40.1157	1.52017	1.52017	186.824	2.86824	0.0110953	0.0113112	55	0.230329	Q9NTK5	OLA1_HUMAN	Homo sapiens	0	44743.6	platelet degranulation,ATP metabolic process	protein binding,ATP binding,GTP binding,ATPase activity,cadherin binding,metal ion binding	extracellular region,nucleolus,cytoplasm,centrosome,cytosol,membrane,platelet alpha granule lumen,extracellular exosome	sp	9606	1	2	Human_Canonical_pSP_2023_0630		4	4
TRUE	OA / H	Complement factor H	CFH	P08603	OA	H	966	P08603	7037.8	7003.94	-0.00695666	0.00695666	-0.481038	0.99519	0.0112531	0.0114162	965	0.0511299	P08603	CFAH_HUMAN	Homo sapiens	0.457	139096	complement activation,complement activation, alternative pathway,viral process,regulation of complement activation	protein binding,heparin binding,heparan sulfate proteoglycan binding	extracellular region,extracellular space,extracellular exosome,blood microparticle	sp	9606	1	4	Human_Canonical_pSP_2023_0630		48	69
TRUE	OA / H	Immunoglobulin heavy variable 5-10-1	IGHV5-10-1	A0A0J9YXX1	OA	H	42	A0A0J9YXX1	156.985	46.33	-1.7606	1.7606	-70.4875	0.295125	0.0113747	0.0114624	41	0.523172	A0A0J9YXX1	HV5X1_HUMAN	Homo sapiens	0.06	12772.6	adaptive immune response	antigen binding	extracellular region,plasma membrane	sp	9606	3	1	Human_Canonical_pSP_2023_0630		2	3
TRUE	OA / H	Prothrombin	F2	P00734	OA	H	658	P00734	7151.51	5934.74	-0.269063	0.269063	-17.0142	0.829858	0.0113805	0.0114624	657	0.0537796	P00734	THRB_HUMAN	Homo sapiens	0.558	70036.9	positive regulation of protein phosphorylation,signal peptide processing,proteolysis,ER to Golgi vesicle-mediated transport,acute-phase response,cell surface receptor signaling pathway,G-protein coupled receptor signaling pathway,multicellular organism development,blood coagulation,blood coagulation, intrinsic pathway,positive regulation of cell proliferation,regulation of cell shape,response to …	lipopolysaccharide binding,serine-type endopeptidase activity,receptor binding,calcium ion binding,protein binding,growth factor activity,heparin binding,thrombospondin receptor activity	extracellular region,extracellular space,endoplasmic reticulum lumen,Golgi lumen,plasma membrane,extracellular exosome,blood microparticle,external side of plasma membrane	sp	9606	1	2	Human_Canonical_pSP_2023_0630		31	47
TRUE	OA / H	Alpha-actinin-2	ACTN2	P35609	OA	H	70	P35609	14.4804	23.1627	0.677706	0.677706	59.9595	1.59959	0.0114855	0.0115266	69	0.145572	P35609	ACTN2_HUMAN	Homo sapiens	0	103854	MAPK cascade,platelet degranulation,cell adhesion,microspike assembly,muscle filament sliding,regulation of membrane potential,regulation of apoptotic process,negative regulation of potassium ion transport,positive regulation of potassium ion transport,sarcomere organization,focal adhesion assembly,protein homotetramerization,actin filament uncapping,cardiac muscle cell development,protein locali…	Ras guanyl-nucleotide exchange factor activity,integrin binding,calcium ion binding,protein binding,phosphatidylinositol-4,5-bisphosphate binding,cytoskeletal protein binding,structural constituent of muscle,protein domain specific binding,LIM domain binding,thyroid hormone receptor coactivator activity,titin binding,identical protein binding,protein homodimerization activity,ion channel binding,…	extracellular region,cytosol,cytoskeleton,actin filament,focal adhesion,Z disc,filopodium,cortical actin cytoskeleton,platelet alpha granule lumen,pseudopodium,dendritic spine,extracellular exosome,plasma membrane	sp	9606	1	1	Human_Canonical_pSP_2023_0630		5	5
TRUE	OA / H	Cystatin-B	CSTB	P04080	OA	H	42	P04080	257.502	169.403	-0.604123	0.604123	-34.2129	0.657871	0.0117174	0.0117174	41	0.350382	P04080	CYTB_HUMAN	Homo sapiens	0	11139.6	adult locomotory behavior,negative regulation of peptidase activity,negative regulation of endopeptidase activity,neutrophil degranulation,negative regulation of proteolysis	protease binding,RNA binding,endopeptidase inhibitor activity,cysteine-type endopeptidase inhibitor activity	extracellular region,extracellular space,nucleolus,cytoplasm,cytosol,secretory granule lumen,extracellular exosome,tertiary granule lumen,ficolin-1-rich granule lumen	sp	9606	1	2	Human_Canonical_pSP_2023_0630		3	3
TRUE	OA / H	Extracellular matrix protein 1	ECM1	Q16610	OA	H	182	Q16610	626.702	611.757	-0.0348195	0.0348195	-2.38461	0.976154	0.0123153	0.012228	181	0.114103	Q16610	ECM1_HUMAN	Homo sapiens	0.209	60674.1	ossification,angiogenesis,positive regulation of endothelial cell proliferation,negative regulation of cytokine-mediated signaling pathway,platelet degranulation,regulation of type 2 immune response,regulation of transcription from RNA polymerase II promoter,inflammatory response,signal transduction,negative regulation of peptidase activity,negative regulation of bone mineralization,biomineral ti…	protease binding,signal transducer activity,interleukin-2 receptor binding,protein binding,protein C-terminus binding,enzyme binding,laminin binding	extracellular region,proteinaceous extracellular matrix,extracellular matrix,platelet dense granule lumen,extracellular exosome	sp	9606	1	2	Human_Canonical_pSP_2023_0630		12	13
TRUE	OA / H	Ras-related C3 botulinum toxin substrate 2;Ras-related C3 botulinum toxin substrate 3;Ras-related C3 botulinum toxin substrate 1	RAC2	P15153	OA	H	28	P15153;P60763;P63000	5.97242	15.7589	1.39978	1.39978	163.861	2.63861	0.0128681	0.0127317	27	0.311743	P15153;P60763;P63000	RAC2_HUMAN;RAC3_HUMAN;RAC1_HUMAN	Homo sapiens	0%;0%;0%	21428.8;21378.85;21450.1	chemotaxis,actin filament organization,signal transduction,G-protein coupled receptor signaling pathway,small GTPase mediated signal transduction,positive regulation of cell proliferation,regulation of hydrogen peroxide metabolic process,positive regulation of lamellipodium assembly,regulation of cell-substrate adhesion,cell projection assembly,platelet activation,regulation of T cell proliferati…	GTPase activity,protein binding,GTP binding,protein kinase regulator activity,protein kinase binding,signal transducer activity;GTPase activity,protein binding,GTP binding,calcium-dependent protein binding,signal transducer activity,protein kinase binding;GTPase activity,protein serine/threonine kinase activity,protein binding,GTP binding,Rab GTPase binding,enzyme binding,protein kinase binding,t…	nuclear envelope,cytosol,plasma membrane,focal adhesion,lamellipodium,phagocytic vesicle membrane,extracellular exosome,actin filament,cytoplasm,cytoskeleton;cytosol,plasma membrane,endomembrane system,lamellipodium,growth cone,filamentous actin,neuron projection,neuronal cell body,perinuclear region of cytoplasm,extracellular exosome,cell periphery,cytoskeleton,cytoplasm;Golgi membrane,cytoplasm…	sp	9606	1	1	Human_Canonical_pSP_2023_0630		2	2
TRUE	OA / H	ATP-citrate synthase	ACLY	P53396	OA	H	56	P53396	18.8455	43.4658	1.20566	1.20566	130.643	2.30643	0.0133567	0.0131686	55	0.310543	P53396	ACLY_HUMAN	Homo sapiens	0	120839	acetyl-CoA biosynthetic process,citrate metabolic process,oxaloacetate metabolic process,fatty acid biosynthetic process,cholesterol biosynthetic process,lipid biosynthetic process,coenzyme A metabolic process,positive regulation of cellular metabolic process,neutrophil degranulation,fatty-acyl-CoA biosynthetic process	ATP citrate synthase activity,protein binding,ATP binding,metal ion binding,cofactor binding	extracellular region,nucleoplasm,cytosol,plasma membrane,citrate lyase complex,membrane,azurophil granule lumen,extracellular exosome,ficolin-1-rich granule lumen	sp	9606	1	3	Human_Canonical_pSP_2023_0630		4	4
TRUE	OA / H	Immunoglobulin superfamily containing leucine-rich repeat protein	ISLR	O14498	OA	H	70	O14498	103.152	145.93	0.500514	0.500514	41.4718	1.41472	0.0136804	0.0133004	69	0.163143	O14498	ISLR_HUMAN	Homo sapiens	0.056	45997.3	platelet degranulation,cell adhesion		extracellular region,platelet alpha granule lumen,extracellular exosome	sp	9606	2	1	Human_Canonical_pSP_2023_0630		4	5
TRUE	OA / H	Cartilage intermediate layer protein 2	CILP2	Q8IUL8	OA	H	28	Q8IUL8	61.5707	47.1861	-0.383884	0.383884	-23.3628	0.766372	0.0137524	0.0133241	27	0.275026	Q8IUL8	CILP2_HUMAN	Homo sapiens	0.009	126291		alkaline phosphatase activity,nucleotide diphosphatase activity	proteinaceous extracellular matrix,extracellular exosome	sp	9606	2	2	Human_Canonical_pSP_2023_0630		2	2
TRUE	OA / H	N-acetylmuramoyl-L-alanine amidase	PGLYRP2	Q96PD5	OA	H	168	Q96PD5	2316.82	1968.51	-0.23504	0.23504	-15.0339	0.849661	0.0138631	0.0133851	167	0.116869	Q96PD5	PGRP2_HUMAN	Homo sapiens	0.207	62217	peptide amidation,pattern recognition receptor signaling pathway,peptidoglycan catabolic process,detection of bacterium,antimicrobial humoral response,negative regulation of interferon-gamma production,negative regulation of natural killer cell differentiation involved in immune response,growth of symbiont in host,innate immune response,regulation of inflammatory response,defense response to Gram…	zinc ion binding,N-acetylmuramoyl-L-alanine amidase activity,peptidoglycan receptor activity,peptidoglycan binding	extracellular region,intracellular,membrane,extracellular exosome	sp	9606	1	1	Human_Canonical_pSP_2023_0630		9	12
TRUE	OA / H	Aminoacylase-1	ACY1	Q03154	OA	H	28	Q03154	30.5466	19.6733	-0.634768	0.634768	-35.5956	0.644044	0.0140959	0.013563	27	0.455375	Q03154	ACY1_HUMAN	Homo sapiens	0	45885	proteolysis,cellular amino acid metabolic process,xenobiotic metabolic process	aminoacylase activity,protein binding,metallopeptidase activity,identical protein binding,metal ion binding	cytosol,extracellular exosome	sp	9606	1	1	Human_Canonical_pSP_2023_0630		2	2
TRUE	OA / H	Apolipoprotein A-I	APOA1	P02647	OA	H	700	P02647	98683.5	121545	0.300604	0.300604	23.166	1.23166	0.0143773	0.0137498	699	0.0693306	P02647	APOA1_HUMAN	Homo sapiens	0.727	30777.8	retinoid metabolic process,regulation of protein phosphorylation,endothelial cell proliferation,platelet degranulation,negative regulation of cytokine secretion involved in immune response,phosphatidylcholine biosynthetic process,cholesterol biosynthetic process,receptor-mediated endocytosis,G-protein coupled receptor signaling pathway,integrin-mediated signaling pathway,response to nutrient,chol…	beta-amyloid binding,protein binding,phospholipid binding,phospholipid transporter activity,high-density lipoprotein particle binding,cholesterol binding,cholesterol transporter activity,enzyme binding,heat shock protein binding,phosphatidylcholine binding,apolipoprotein receptor binding,apolipoprotein A-I receptor binding,identical protein binding,chemorepellent activity,lipase inhibitor activit…	extracellular region,extracellular space,nucleus,early endosome,endoplasmic reticulum lumen,cytosol,plasma membrane,cell surface,endocytic vesicle,extracellular matrix,cytoplasmic vesicle,very-low-density lipoprotein particle,low-density lipoprotein particle,intermediate-density lipoprotein particle,high-density lipoprotein particle,discoidal high-density lipoprotein particle,spherical high-densi…	sp	9606	1	1	Human_Canonical_pSP_2023_0630		29	50
TRUE	OA / H	55 kDa erythrocyte membrane protein	MPP1	Q00013	OA	H	56	Q00013	11.6723	42.1122	1.85114	1.85114	260.786	3.60786	0.0143882	0.0137498	55	0.319833	Q00013	EM55_HUMAN	Homo sapiens	0	52296.5	signal transduction,GMP metabolic process,GDP metabolic process,regulation of neutrophil chemotaxis	guanylate kinase activity,protein binding	intracellular,cytosol,integral component of plasma membrane,membrane,nuclear speck,cortical cytoskeleton,stereocilium	sp	9606	1	2	Human_Canonical_pSP_2023_0630		4	4
TRUE	OA / H	Acyl-CoA-binding protein	DBI	P07108	OA	H	28	P07108	105.652	39.2863	-1.42722	1.42722	-62.8154	0.371846	0.014545	0.0138524	27	0.658804	P07108	ACBP_HUMAN	Homo sapiens	0	10044.4	acyl-CoA metabolic process,phosphatidylcholine acyl-chain remodeling,protein palmitoylation	lipid binding,benzodiazepine receptor binding,long-chain fatty acyl-CoA binding,protein dimerization activity	endoplasmic reticulum lumen,Golgi apparatus,extracellular exosome	sp	9606	1	2	Human_Canonical_pSP_2023_0630		2	2
TRUE	OA / H	Probable non-functional immunoglobulin kappa variable 3-7	IGKV3-7	A0A075B6H7	OA	H	42	A0A075B6H7	1820.69	2234.28	0.295324	0.295324	22.7161	1.22716	0.0146768	0.0138835	41	0.232618	A0A075B6H7	KV37_HUMAN	Homo sapiens	0.233	12783.5	immunoglobulin production,immune response		extracellular space	sp	9606	1	1	Human_Canonical_pSP_2023_0630		2	3
TRUE	OA / H	Solute carrier family 2, facilitated glucose transporter member 1	SLC2A1	P11166	OA	H	42	P11166	7.36109	46.2703	2.65209	2.65209	528.579	6.28579	0.0149676	0.0141109	41	0.401044	P11166	GTR1_HUMAN	Homo sapiens	0	54083.8	lactose biosynthetic process,female pregnancy,regulation of glucose transport,L-ascorbic acid metabolic process,cerebral cortex development,response to insulin,cellular response to glucose starvation,xenobiotic transport,regulation of insulin secretion,macromolecular complex assembly,dehydroascorbic acid transport,cellular response to mechanical stimulus,cellular hyperosmotic response,response to…	glucose transmembrane transporter activity,protein binding,kinase binding,dehydroascorbic acid transporter activity,identical protein binding,xenobiotic transporter activity,protein self-association,D-glucose transmembrane transporter activity	Golgi membrane,female pronucleus,cytosol,plasma membrane,integral component of plasma membrane,caveola,intercalated disc,membrane,basolateral plasma membrane,apical plasma membrane,Z disc,midbody,cortical actin cytoskeleton,sarcolemma,melanosome,extracellular exosome,blood microparticle	sp	9606	1	2	Human_Canonical_pSP_2023_0630		3	3
TRUE	OA / H	Immunoglobulin kappa variable 3D-11;Immunoglobulin kappa variable 3-11	IGKV3D-11	A0A0A0MRZ8	OA	H	56	A0A0A0MRZ8;P04433	882.613	1098.29	0.315409	0.315409	24.4365	1.24436	0.0151161	0.0142031	55	0.242044	A0A0A0MRZ8;P04433	KVD11_HUMAN;KV311_HUMAN	Homo sapiens	26.1%;26.1%	12625.24;12575.18	adaptive immune response,immunoglobulin production,immune response;proteolysis,receptor-mediated endocytosis,immune response,complement activation,complement activation, classical pathway,regulation of complement activation,Fc-epsilon receptor signaling pathway,Fc-gamma receptor signaling pathway involved in phagocytosis,regulation of immune response,leukocyte migration	antigen binding;antigen binding,serine-type endopeptidase activity	extracellular space,plasma membrane;extracellular region,plasma membrane,extracellular exosome,blood microparticle	sp	9606	3;1	6;1	Human_Canonical_pSP_2023_0630		3	4
TRUE	OA / H	T-complex protein 1 subunit beta	CCT2	P78371	OA	H	42	P78371	5.26787	9.52372	0.854306	0.854306	80.7889	1.80789	0.015223	0.0142556	41	0.218938	P78371	TCPB_HUMAN	Homo sapiens	0	57488.2	protein folding,binding of sperm to zona pellucida,positive regulation of telomere maintenance via telomerase,neutrophil degranulation,protein stabilization,chaperone mediated protein folding independent of cofactor,chaperone-mediated protein complex assembly,positive regulation of telomerase activity,scaRNA localization to Cajal body,toxin transport,positive regulation of establishment of protei…	protein binding,ATP binding,ubiquitin protein ligase binding,protein binding involved in protein folding,unfolded protein binding	zona pellucida receptor complex,extracellular region,cytosol,chaperonin-containing T-complex,microtubule,azurophil granule lumen,myelin sheath,cell body,extracellular exosome	sp	9606	1	4	Human_Canonical_pSP_2023_0630		3	3
TRUE	OA / H	Dipeptidyl peptidase 3	DPP3	Q9NY33	OA	H	28	Q9NY33	3.69735	7.12059	0.945506	0.945506	92.5864	1.92586	0.0153583	0.0143344	27	0.222756	Q9NY33	DPP3_HUMAN	Homo sapiens	0	82589.2	proteolysis	protein binding,metallopeptidase activity,dipeptidyl-peptidase activity,zinc ion binding	cytoplasm,cytosol,plasma membrane,nuclear speck,extracellular exosome	sp	9606	1	2	Human_Canonical_pSP_2023_0630		2	2
TRUE	OA / H	Aspartate aminotransferase, cytoplasmic	GOT1	P17174	OA	H	70	P17174	41.2984	24.9916	-0.724641	0.724641	-39.4852	0.605148	0.0156972	0.0146021	69	0.225474	P17174	AATC_HUMAN	Homo sapiens	0	46247.5	gluconeogenesis,2-oxoglutarate metabolic process,oxaloacetate metabolic process,glycerol biosynthetic process,aspartate metabolic process,aspartate biosynthetic process,aspartate catabolic process,glutamate metabolic process,Notch signaling pathway,cellular amino acid biosynthetic process,glutamate catabolic process to aspartate,glutamate catabolic process to 2-oxoglutarate,cellular response to i…	L-aspartate:2-oxoglutarate aminotransferase activity,phosphatidylserine decarboxylase activity,pyridoxal phosphate binding,carboxylic acid binding,L-cysteine:2-oxoglutarate aminotransferase activity	nucleus,nucleoplasm,cytoplasm,lysosome,cytosol,axon terminus,extracellular exosome,mitochondrion	sp	9606	1	3	Human_Canonical_pSP_2023_0630		5	5
TRUE	OA / H	Methanethiol oxidase	SELENBP1	Q13228	OA	H	336	Q13228	466.319	1133.34	1.28119	1.28119	143.039	2.43039	0.0162785	0.0150428	335	0.123115	Q13228	SBP1_HUMAN	Homo sapiens	0	52391	protein transport,oxidation-reduction process	protein binding,selenium binding,methanethiol oxidase activity	fibrillar center,extracellular space,nucleolus,cytosol,membrane,extracellular exosome	sp	9606	1	2	Human_Canonical_pSP_2023_0630		20	24
TRUE	OA / H	IgGFc-binding protein	FCGBP	Q9Y6R7	OA	H	28	Q9Y6R7	36.278	49.5056	0.448497	0.448497	36.4618	1.36462	0.0164543	0.0151553	27	0.274656	Q9Y6R7	FCGBP_HUMAN	Homo sapiens	0.006	572017		protein binding	extracellular exosome	sp	9606	1	3	Human_Canonical_pSP_2023_0630		2	2
TRUE	OA / H	Complement component C8 gamma chain	C8G	P07360	OA	H	154	P07360	948.325	734.344	-0.368925	0.368925	-22.5641	0.774359	0.0166331	0.0152198	153	0.106399	P07360	CO8G_HUMAN	Homo sapiens	0.446	22277.5	complement activation, alternative pathway,complement activation, classical pathway,cytolysis,regulation of complement activation	complement binding,retinol binding	extracellular region,membrane attack complex,extracellular exosome,blood microparticle	sp	9606	1	3	Human_Canonical_pSP_2023_0630		8	11
TRUE	OA / H	Ubiquitin carboxyl-terminal hydrolase 14	USP14	P54578	OA	H	42	P54578	12.1643	38.753	1.67166	1.67166	218.58	3.1858	0.0166046	0.0152198	41	0.38768	P54578	UBP14_HUMAN	Homo sapiens	0	56069.1	ubiquitin-dependent protein catabolic process,chemical synaptic transmission,negative regulation of endopeptidase activity,protein deubiquitination,innate immune response,regulation of chemotaxis,regulation of proteasomal protein catabolic process,Requires Ontology,negative regulation of ER-associated ubiquitin-dependent protein catabolic process	cysteine-type endopeptidase activity,thiol-dependent ubiquitin-specific protease activity,endopeptidase inhibitor activity,protein binding,tRNA guanylyltransferase activity,thiol-dependent ubiquitinyl hydrolase activity,proteasome binding	proteasome complex,nucleus,cytosol,plasma membrane,cell surface,cytoplasmic vesicle,synapse,extracellular exosome	sp	9606	1	3	Human_Canonical_pSP_2023_0630		3	3
TRUE	OA / H	Inter-alpha-trypsin inhibitor heavy chain H4	ITIH4	Q14624	OA	H	686	Q14624	6038.86	7018.23	0.216829	0.216829	16.2176	1.16218	0.0168415	0.0153603	685	0.0508485	Q14624	ITIH4_HUMAN	Homo sapiens	0.352	103357	platelet degranulation,acute-phase response,negative regulation of endopeptidase activity,hyaluronan metabolic process,response to cytokine	endopeptidase inhibitor activity,serine-type endopeptidase inhibitor activity,protein binding	extracellular region,platelet dense granule lumen,extracellular exosome,blood microparticle	sp	9606	1	4	Human_Canonical_pSP_2023_0630		34	49
TRUE	OA / H	Latexin	LXN	Q9BS40	OA	H	28	Q9BS40	4.42386	28.3128	2.67808	2.67808	540.002	6.40002	0.0170662	0.0155147	27	0.47815	Q9BS40	LXN_HUMAN	Homo sapiens	0	25750.2	inflammatory response,negative regulation of endopeptidase activity,detection of temperature stimulus involved in sensory perception of pain	protein binding,metalloendopeptidase inhibitor activity,heparin binding	cytoplasm,extracellular exosome	sp	9606	1	2	Human_Canonical_pSP_2023_0630		2	2
TRUE	OA / H	Moesin	MSN	P26038	OA	H	154	P26038	256.338	295.062	0.202975	0.202975	15.1069	1.15107	0.0172339	0.0156165	153	0.135299	P26038	MOES_HUMAN	Homo sapiens	0.043	67820	immunological synapse formation,cytoskeleton organization,leukocyte cell-cell adhesion,regulation of cell shape,regulation of cell size,positive regulation of gene expression,gland morphogenesis,membrane to membrane docking,interleukin-12-mediated signaling pathway,T cell proliferation,establishment of epithelial cell apical/basal polarity,leukocyte migration,establishment of endothelial barrier,…	double-stranded RNA binding,actin binding,receptor binding,structural constituent of cytoskeleton,protein binding,enzyme binding,protein kinase binding,cell adhesion molecule binding	uropod,extracellular space,nucleus,cytoplasm,cytosol,cytoskeleton,plasma membrane,microvillus,focal adhesion,cell surface,basolateral plasma membrane,apical plasma membrane,filopodium,pseudopodium,microvillus membrane,vesicle,myelin sheath,apical part of cell,perinuclear region of cytoplasm,extracellular exosome,invadopodium,cell periphery,blood microparticle	sp	9606	1	3	Human_Canonical_pSP_2023_0630		11	11
TRUE	OA / H	L-lactate dehydrogenase A chain	LDHA	P00338	OA	H	154	P00338	417.774	566.664	0.43977	0.43977	35.6388	1.35639	0.0190437	0.0171454	153	0.147471	P00338	LDHA_HUMAN	Homo sapiens	0.142	36688.7	response to hypoxia,lactate metabolic process,pyruvate metabolic process,glycolytic process,response to nutrient,response to glucose,NAD metabolic process,response to hydrogen peroxide,positive regulation of apoptotic process,response to estrogen,post-embryonic animal organ development,response to cAMP,oxidation-reduction process	L-lactate dehydrogenase activity,protein binding,kinase binding,identical protein binding,cadherin binding,NAD binding	nucleus,cytosol,membrane,extracellular exosome	sp	9606	1	2	Human_Canonical_pSP_2023_0630		9	11
TRUE	OA / H	PDZ and LIM domain protein 5	PDLIM5	Q96HC4	OA	H	42	Q96HC4	215.105	36.9509	-2.54136	2.54136	-82.8219	0.171781	0.0204504	0.0182943	41	0.36532	Q96HC4	PDLI5_HUMAN	Homo sapiens	0	63945.1	regulation of synapse assembly,regulation of dendritic spine morphogenesis,cell growth involved in cardiac muscle cell development,cell-cell adhesion	actin binding,protein kinase C binding,protein binding,actinin binding,metal ion binding,protein N-terminus binding,cadherin binding involved in cell-cell adhesion	cytosol,cell-cell adherens junction,postsynaptic density,actin cytoskeleton,membrane,neuron projection,postsynaptic membrane	sp	9606	1	5	Human_Canonical_pSP_2023_0630		2	3
TRUE	OA / H	Xanthine dehydrogenase/oxidase	XDH	P47989	OA	H	28	P47989	161.419	132.016	-0.290093	0.290093	-18.2151	0.817849	0.0206855	0.0183871	27	0.344792	P47989	XDH_HUMAN	Homo sapiens	0	146424	negative regulation of protein phosphorylation,negative regulation of endothelial cell proliferation,purine nucleotide catabolic process,activation of cysteine-type endopeptidase activity involved in apoptotic process,lactation,xanthine catabolic process,negative regulation of gene expression,electron transport chain,negative regulation of endothelial cell differentiation,negative regulation of p…	xanthine dehydrogenase activity,xanthine oxidase activity,iron ion binding,electron carrier activity,oxidoreductase activity, acting on CH-OH group of donors,oxidoreductase activity, acting on the aldehyde or oxo group of donors,protein homodimerization activity,molybdopterin cofactor binding,flavin adenine dinucleotide binding,2 iron, 2 sulfur cluster binding	extracellular space,peroxisome,cytosol,sarcoplasmic reticulum	sp	9606	1	4	Human_Canonical_pSP_2023_0630		2	2
TRUE	OA / H	Alpha-1B-glycoprotein	A1BG	P04217	OA	H	308	P04217	7719.86	7239.13	-0.0927589	0.0927589	-6.22722	0.937728	0.0208842	0.018505	307	0.0688772	P04217	A1BG_HUMAN	Homo sapiens	0.368	54253.5	platelet degranulation,biological_process,neutrophil degranulation	molecular_function	extracellular region,extracellular space,extracellular matrix,platelet alpha granule lumen,secretory granule lumen,extracellular exosome,blood microparticle,ficolin-1-rich granule lumen	sp	9606	1	4	Human_Canonical_pSP_2023_0630		13	22
TRUE	OA / H	Cytoplasmic aconitate hydratase	ACO1	P21399	OA	H	70	P21399	61.1945	59.3445	-0.0442882	0.0442882	-3.02319	0.969768	0.021374	0.0188199	69	0.252011	P21399	ACOHC_HUMAN	Homo sapiens	0	98398.9	tricarboxylic acid cycle,citrate metabolic process,regulation of translation,cellular iron ion homeostasis,post-embryonic development,response to iron(II) ion,intestinal absorption	RNA binding,aconitate hydratase activity,protein binding,iron-responsive element binding,metal ion binding,3 iron, 4 sulfur cluster binding,4 iron, 4 sulfur cluster binding	cytoplasm,mitochondrion,endoplasmic reticulum,Golgi apparatus,cytosol,extracellular exosome	sp	9606	1	3	Human_Canonical_pSP_2023_0630		5	5
TRUE	OA / H	Hepatocyte growth factor activator	HGFAC	Q04756	OA	H	28	Q04756	64.3045	53.6444	-0.261491	0.261491	-16.5775	0.834225	0.0213219	0.0188199	27	0.289553	Q04756	HGFA_HUMAN	Homo sapiens	0.032	70681.8	proteolysis	serine-type endopeptidase activity,serine-type peptidase activity	extracellular region,extracellular space,cytosol,rough endoplasmic reticulum	sp	9606	1	1	Human_Canonical_pSP_2023_0630		2	2
TRUE	OA / H	Ras-related protein Rab-7a	RAB7A	P51149	OA	H	28	P51149	9.53652	20.7197	1.11947	1.11947	117.267	2.17267	0.0219025	0.0191647	27	0.391732	P51149	RAB7A_HUMAN	Homo sapiens	0	23489.7	autophagosome assembly,protein targeting to lysosome,endocytosis,epidermal growth factor catabolic process,endosome to lysosome transport,protein transport,lipid catabolic process,viral release from host cell,antigen processing and presentation of exogenous peptide antigen via MHC class II,protein to membrane docking,retrograde transport, endosome to Golgi,neutrophil degranulation,early endosome …	GTPase activity,protein binding,GTP binding,GDP binding,Rac GTPase binding,retromer complex binding	autophagosome membrane,lysosome,lysosomal membrane,late endosome,Golgi apparatus,lipid particle,cytosol,plasma membrane,endosome membrane,secretory granule membrane,phagocytic vesicle membrane,late endosome membrane,extrinsic component of lysosome membrane,melanosome membrane,pre-autophagosomal structure membrane,terminal bouton,phagocytic vesicle,extracellular exosome,alveolar lamellar body,retr…	sp	9606	1	1	Human_Canonical_pSP_2023_0630		2	2
TRUE	OA / H	ATPase GET3	GET3	O43681	OA	H	28	O43681	8.73772	34.99	2.00161	2.00161	300.447	4.00447	0.0223977	0.0195369	27	0.45319	O43681	GET3_HUMAN	Homo sapiens	0	38792.8	arsenite transport,IRE1-mediated unfolded protein response	transporter activity,protein binding,ATP binding,arsenite transmembrane transporter activity,ATPase activity,metal ion binding	nucleus,nucleolus,cytoplasm,endoplasmic reticulum membrane,extracellular exosome	sp	9606	1	2	Human_Canonical_pSP_2023_0630		2	2
TRUE	OA / H	Regenerating islet-derived protein 3-alpha	REG3A	Q06141	OA	H	42	Q06141	56.2196	27.9454	-1.00846	1.00846	-50.2924	0.497076	0.0226314	0.0196795	41	0.4184	Q06141	REG3A_HUMAN	Homo sapiens	0	19395	acute-phase response,heterophilic cell-cell adhesion via plasma membrane cell adhesion molecules,multicellular organism development,cell proliferation,positive regulation of keratinocyte proliferation,antimicrobial humoral response,negative regulation of keratinocyte differentiation,positive regulation of wound healing,cell wall disruption in other organism,response to peptide hormone,positive re…	protein binding,carbohydrate binding,identical protein binding,oligosaccharide binding,peptidoglycan binding	extracellular region,extracellular space,cytoplasm	sp	9606	1	1	Human_Canonical_pSP_2023_0630		3	3
TRUE	OA / H	Tenascin	TNC	P24821	OA	H	28	P24821	8.83036	39.394	2.15743	2.15743	346.12	4.4612	0.0229839	0.0199241	27	0.469728	P24821	TENA_HUMAN	Homo sapiens	0	240853	osteoblast differentiation,cell adhesion,negative regulation of cell adhesion,neuromuscular junction development,positive regulation of cell proliferation,response to wounding,response to mechanical stimulus,positive regulation of gene expression,peripheral nervous system axon regeneration,extracellular matrix organization,wound healing,odontogenesis of dentin-containing tooth,post-translational …	protein binding,syndecan binding	extracellular region,basement membrane,interstitial matrix,extracellular space,endoplasmic reticulum lumen,focal adhesion,membrane,extracellular matrix	sp	9606	1	3	Human_Canonical_pSP_2023_0630		2	2
TRUE	OA / H	Immunoglobulin kappa variable 2-28;Immunoglobulin kappa variable 2D-28	IGKV2-28	A0A075B6P5	OA	H	56	A0A075B6P5;P01615	3406.65	2963.74	-0.200934	0.200934	-13.0013	0.869987	0.0235809	0.0202766	55	0.224836	A0A075B6P5;P01615	KV228_HUMAN;KVD28_HUMAN	Homo sapiens	40%;40%	12956.74;12956.74	immunoglobulin production,proteolysis,receptor-mediated endocytosis,immune response,complement activation,complement activation, classical pathway,regulation of complement activation,Fc-epsilon receptor signaling pathway,Fc-gamma receptor signaling pathway involved in phagocytosis,regulation of immune response,leukocyte migration;proteolysis,receptor-mediated endocytosis,immune response,complemen…	antigen binding,serine-type endopeptidase activity;antigen binding,serine-type endopeptidase activity	extracellular region,extracellular space,plasma membrane;extracellular region,plasma membrane,extracellular exosome,blood microparticle	sp	9606	3;1	1;2	Human_Canonical_pSP_2023_0630		3	4
TRUE	OA / H	Insulin-like growth factor-binding protein 4	IGFBP4	P22692	OA	H	42	P22692	160.997	109.844	-0.55158	0.55158	-31.7727	0.682273	0.0236077	0.0202766	41	0.30233	P22692	IBP4_HUMAN	Homo sapiens	0	27934	skeletal system development,regulation of cell growth,DNA metabolic process,inflammatory response,signal transduction,cell proliferation,regulation of glucose metabolic process,positive regulation of MAPK cascade,regulation of insulin-like growth factor receptor signaling pathway,positive regulation of insulin-like growth factor receptor signaling pathway,post-translational protein modification,c…	receptor binding,protein binding,insulin-like growth factor I binding,insulin-like growth factor II binding	extracellular region,extracellular space,endoplasmic reticulum lumen	sp	9606	1	2	Human_Canonical_pSP_2023_0630		3	3
TRUE	OA / H	C-reactive protein	CRP	P02741	OA	H	154	P02741	1921.5	3410.69	0.827832	0.827832	77.5016	1.77502	0.0237956	0.0203134	153	0.196527	P02741	CRP_HUMAN	Homo sapiens	0.174	25038.6	acute-phase response,inflammatory response,opsonization,positive regulation of gene expression,negative regulation of macrophage derived foam cell differentiation,negative regulation of lipid storage,positive regulation of superoxide anion generation,defense response to Gram-positive bacterium,Requires Ontology,regulation of interleukin-8 secretion,innate immune response,negative regulation by ho…	complement component C1q binding,calcium ion binding,protein binding,low-density lipoprotein particle binding,choline binding,identical protein binding,low-density lipoprotein particle receptor binding,virion binding	extracellular region,extracellular space,extracellular exosome	sp	9606	1	1	Human_Canonical_pSP_2023_0630		9	11
TRUE	OA / H	72 kDa type IV collagenase	MMP2	P08253	OA	H	126	P08253	202.167	297.592	0.557786	0.557786	47.2008	1.47201	0.0237457	0.0203134	125	0.163495	P08253	MMP2_HUMAN	Homo sapiens	0.041	73882.3	angiogenesis,response to hypoxia,blood vessel maturation,intramembranous ossification,proteolysis,embryo implantation,cytokine-mediated signaling pathway,extracellular matrix disassembly,collagen catabolic process,endodermal cell differentiation,cellular protein metabolic process,positive regulation of innate immune response,ephrin receptor signaling pathway,face morphogenesis,bone trabecula form…	metalloendopeptidase activity,serine-type endopeptidase activity,protein binding,metallopeptidase activity,zinc ion binding	extracellular region,proteinaceous extracellular matrix,extracellular space,nucleus,mitochondrion,plasma membrane,sarcomere,extracellular matrix	sp	9606	1	2	Human_Canonical_pSP_2023_0630		7	9
TRUE	OA / H	Keratin, type II cytoskeletal 6A	KRT6A	P02538	OA	H	406	P02538	2846.44	2973.25	0.0628816	0.0628816	4.455	1.04455	0.0245541	0.0207299	405	0.090494	P02538	K2C6A_HUMAN	Homo sapiens	0.218	60044.9	negative regulation of cytolysis by symbiont of host cells,morphogenesis of an epithelium,cytoskeleton organization,positive regulation of cell proliferation,cell differentiation,keratinization,wound healing,defense response to Gram-positive bacterium,cytolysis in other organism involved in symbiotic interaction,Requires Ontology,cornification,negative regulation of entry of bacterium into host c…	structural constituent of cytoskeleton,protein binding	nucleus,cytosol,membrane,keratin filament,extracellular exosome	sp	9606	1	3	Human_Canonical_pSP_2023_0630		23	29
TRUE	OA / H	Immunoglobulin heavy variable 4-34	IGHV4-34	P06331	OA	H	56	P06331	1287.41	1371.45	0.0912305	0.0912305	6.52784	1.06528	0.024678	0.0207503	55	0.240949	P06331	HV434_HUMAN	Homo sapiens	0.374	13814.9	proteolysis,receptor-mediated endocytosis,immune response,complement activation,complement activation, classical pathway,regulation of complement activation,Fc-epsilon receptor signaling pathway,Fc-gamma receptor signaling pathway involved in phagocytosis,regulation of immune response,leukocyte migration	antigen binding,serine-type endopeptidase activity	extracellular region,plasma membrane	sp	9606	1	2	Human_Canonical_pSP_2023_0630		3	4
TRUE	OA / H	Polymeric immunoglobulin receptor	PIGR	P01833	OA	H	42	P01833	52.9115	31.4192	-0.751936	0.751936	-40.6194	0.593806	0.0247906	0.0207825	41	0.292262	P01833	PIGR_HUMAN	Homo sapiens	0	83283.6	detection of chemical stimulus involved in sensory perception of bitter taste,retina homeostasis,immunoglobulin transcytosis in epithelial cells mediated by polymeric immunoglobulin receptor,epidermal growth factor receptor signaling pathway,Fc receptor signaling pathway,receptor clustering,neutrophil degranulation	polymeric immunoglobulin receptor activity	extracellular space,plasma membrane,integral component of plasma membrane,azurophil granule membrane,receptor complex,extracellular exosome	sp	9606	1	4	Human_Canonical_pSP_2023_0630		3	3
TRUE	OA / H	Heat shock 70 kDa protein 1A;Heat shock 70 kDa protein 1B	HSPA1A	P0DMV8	OA	H	84	P0DMV8;P0DMV9	123.044	188.531	0.615631	0.615631	53.2228	1.53223	0.0251287	0.0209406	83	0.171782	P0DMV8;P0DMV9	HS71A_HUMAN;HS71B_HUMAN	Homo sapiens	7%;7%	70052.23;70052.23	mRNA catabolic process,response to unfolded protein,negative regulation of cell proliferation,positive regulation of gene expression,negative regulation of cell growth,negative regulation of transforming growth factor beta receptor signaling pathway,regulation of protein ubiquitination,negative regulation of protein ubiquitination,positive regulation of proteasomal ubiquitin-dependent protein cat…	RNA polymerase II transcription corepressor activity,virus receptor activity,G-protein coupled receptor binding,RNA binding,receptor binding,protein binding,ATP binding,ATPase activity,enzyme binding,heat shock protein binding,denatured protein binding,ubiquitin protein ligase binding,ATPase activity, coupled,histone deacetylase binding,protein binding involved in protein folding,cadherin binding…	extracellular region,nucleus,nucleoplasm,cytoplasm,mitochondrion,endoplasmic reticulum,centrosome,centriole,cytosol,focal adhesion,inclusion body,aggresome,nuclear speck,intracellular ribonucleoprotein complex,vesicle,macromolecular complex,perinuclear region of cytoplasm,extracellular exosome,blood microparticle,ficolin-1-rich granule lumen,ubiquitin ligase complex,COP9 signalosome,protein compl…	sp	9606	1	1	Human_Canonical_pSP_2023_0630		6	6
TRUE	OA / H	Coagulation factor XIII A chain	F13A1	P00488	OA	H	112	P00488	169.899	149.291	-0.186552	0.186552	-12.1297	0.878703	0.0265827	0.0220212	111	0.146673	P00488	F13A_HUMAN	Homo sapiens	0.072	83268.3	platelet degranulation,blood coagulation,peptide cross-linking,cytokine-mediated signaling pathway,blood coagulation, fibrin clot formation	protein-glutamine gamma-glutamyltransferase activity,metal ion binding	extracellular region,platelet alpha granule lumen,blood microparticle	sp	9606	1	5	Human_Canonical_pSP_2023_0630		8	8
TRUE	OA / H	Neutrophil elastase	ELANE	P08246	OA	H	42	P08246	8.62707	21.7156	1.33179	1.33179	151.715	2.51715	0.0267046	0.0220569	41	0.293866	P08246	ELNE_HUMAN	Homo sapiens	0	28518.1	negative regulation of transcription from RNA polymerase II promoter,response to yeast,acute inflammatory response to antigenic stimulus,leukocyte migration involved in inflammatory response,biosynthetic process of antibacterial peptides active against Gram-negative bacteria,proteolysis,cellular calcium ion homeostasis,phagocytosis,response to UV,antimicrobial humoral response,extracellular matri…	RNA polymerase II transcription corepressor activity,protease binding,endopeptidase activity,serine-type endopeptidase activity,protein binding,heparin binding,peptidase activity,cytokine binding	extracellular region,extracellular space,cytoplasm,cell surface,transcriptional repressor complex,secretory granule,azurophil granule lumen,specific granule lumen,extracellular exosome	sp	9606	1	1	Human_Canonical_pSP_2023_0630		3	3
TRUE	OA / H	Retinol-binding protein 4	RBP4	P02753	OA	H	154	P02753	6878.6	5331.89	-0.367467	0.367467	-22.4858	0.775142	0.0289083	0.0235445	153	0.136045	P02753	RET4_HUMAN	Homo sapiens	0.463	23010	retinoid metabolic process,eye development,gluconeogenesis,heart development,visual perception,maintenance of gastrointestinal epithelium,lung development,positive regulation of insulin secretion,response to retinoic acid,retinol transport,retinol metabolic process,glucose homeostasis,response to ethanol,embryonic organ morphogenesis,embryonic skeletal system development,cardiac muscle tissue dev…	protein binding,retinal binding,retinol binding,retinol transporter activity,protein heterodimerization activity	extracellular region,extracellular space,cytosol,extracellular exosome	sp	9606	1	3	Human_Canonical_pSP_2023_0630		8	11
TRUE	OA / H	Transgelin	TAGLN	Q01995	OA	H	28	Q01995	33.8803	20.211	-0.745302	0.745302	-40.3457	0.596543	0.0289261	0.0235445	27	0.363864	Q01995	TAGL_HUMAN	Homo sapiens	0	22610.9	muscle organ development,epithelial cell differentiation	protein binding,actin filament binding	cytoplasm	sp	9606	1	4	Human_Canonical_pSP_2023_0630		2	2
TRUE	OA / H	Myosin-9	MYH9	P35579	OA	H	42	P35579	24.2037	48.6637	1.00762	1.00762	101.059	2.01059	0.0307752	0.0249048	41	0.232936	P35579	MYH9_HUMAN	Homo sapiens	0	226532	meiotic spindle organization,angiogenesis,in utero embryonic development,establishment of T cell polarity,membrane protein ectodomain proteolysis,phagocytosis, engulfment,microtubule-based movement,integrin-mediated signaling pathway,myoblast fusion,regulation of cell shape,protein transport,actin filament-based movement,platelet formation,monocyte differentiation,actomyosin structure organizatio…	microfilament motor activity,RNA binding,motor activity,microtubule motor activity,actin binding,protein binding,calmodulin binding,ATP binding,microtubule binding,ATPase activity,protein domain specific binding,actin-dependent ATPase activity,protein homodimerization activity,protein anchor,ADP binding,cadherin binding,actin filament binding	stress fiber,ruffle,uropod,nucleus,cytoplasm,spindle,actomyosin contractile ring,cytosol,plasma membrane,brush border,cell-cell adherens junction,actin cytoskeleton,membrane,myosin II complex,cell leading edge,neuromuscular junction,cleavage furrow,macromolecular complex,actomyosin,extracellular exosome,myosin II filament,immunological synapse,focal adhesion,COP9 signalosome,integrin complex	sp	9606	1	4	Human_Canonical_pSP_2023_0630		3	3
TRUE	OA / H	Four and a half LIM domains protein 1	FHL1	Q13642	OA	H	84	Q13642	236.609	194.13	-0.285483	0.285483	-17.9533	0.820467	0.0310779	0.0250773	83	0.263272	Q13642	FHL1_HUMAN	Homo sapiens	0.028	36263	regulation of membrane depolarization,muscle organ development,animal organ morphogenesis,negative regulation of G2/M transition of mitotic cell cycle,cell differentiation,negative regulation of cell growth,positive regulation of potassium ion transport,regulation of potassium ion transmembrane transporter activity,negative regulation of G1/S transition of mitotic cell cycle	molecular_function,protein binding,ion channel binding,metal ion binding	nucleus,cytoplasm,cytosol,plasma membrane,focal adhesion	sp	9606	1	4	Human_Canonical_pSP_2023_0630		6	6
TRUE	OA / H	Adenylate kinase isoenzyme 1	AK1	P00568	OA	H	112	P00568	127.228	286.976	1.17351	1.17351	125.56	2.2556	0.0314065	0.0252696	111	0.200337	P00568	KAD1_HUMAN	Homo sapiens	0	21634.8	nucleoside diphosphate phosphorylation,nucleoside triphosphate biosynthetic process,nucleobase-containing small molecule interconversion,ATP metabolic process	adenylate kinase activity,nucleoside diphosphate kinase activity,ATP binding	cytosol,extracellular exosome	sp	9606	1	3	Human_Canonical_pSP_2023_0630		7	8
TRUE	OA / H	Heterogeneous nuclear ribonucleoproteins C1/C2	HNRNPC	P07910	OA	H	28	P07910	9.45585	20.4274	1.11123	1.11123	116.03	2.1603	0.0315879	0.0252703	27	0.32529	P07910	HNRPC_HUMAN	Homo sapiens	0.075	33670	mRNA splicing, via spliceosome,osteoblast differentiation,RNA splicing,RNA metabolic process,negative regulation of telomere maintenance via telomerase,ATP-dependent chromatin remodeling,3'-UTR-mediated mRNA stabilization	RNA polymerase II core promoter proximal region sequence-specific DNA binding,RNA polymerase II distal enhancer sequence-specific DNA binding,RNA binding,mRNA 3'-UTR binding,protein binding,poly(U) RNA binding,nucleosomal DNA binding,identical protein binding,telomerase RNA binding,N6-methyladenosine-containing RNA binding,poly(A) RNA binding	nuclear chromatin,extracellular region,nucleus,nucleoplasm,spliceosomal complex,cytosol,actin cytoskeleton,membrane,macromolecular complex,extracellular exosome,catalytic step 2 spliceosome,telomerase holoenzyme complex	sp	9606	1	4	Human_Canonical_pSP_2023_0630		2	2
TRUE	OA / H	Superoxide dismutase [Mn], mitochondrial	SOD2	P04179	OA	H	28	P04179	62.5961	39.6663	-0.658158	0.658158	-36.6313	0.633687	0.0317581	0.0253341	27	0.533059	P04179	SODM_HUMAN	Homo sapiens	0	24750.1	response to superoxide,age-dependent response to reactive oxygen species,release of cytochrome c from mitochondria,vasodilation by acetylcholine involved in regulation of systemic arterial blood pressure,regulation of transcription from RNA polymerase II promoter,superoxide metabolic process,mitochondrion organization,regulation of blood pressure,negative regulation of cell proliferation,removal …	superoxide dismutase activity,manganese ion binding,identical protein binding,metal ion binding	mitochondrion,mitochondrial matrix,extracellular exosome,mitochondrial inner membrane	sp	9606	1	3	Human_Canonical_pSP_2023_0630		2	2
TRUE	OA / H	Insulin-like growth factor-binding protein complex acid labile subunit	IGFALS	P35858	OA	H	196	P35858	675.114	673.798	-0.00281469	0.00281469	-0.194909	0.998051	0.0320878	0.0255244	195	0.146168	P35858	ALS_HUMAN	Homo sapiens	0.175	66035	cell adhesion,signal transduction,cellular protein metabolic process	insulin-like growth factor binding	extracellular region,extracellular space,nucleoplasm,insulin-like growth factor ternary complex,extracellular exosome	sp	9606	1	1	Human_Canonical_pSP_2023_0630		11	14
TRUE	OA / H	Keratin, type II cytoskeletal 8	KRT8	P05787	OA	H	28	P05787	38.373	90.7391	1.24163	1.24163	136.466	2.36466	0.032395	0.0256266	27	0.252004	P05787	K2C8_HUMAN	Homo sapiens	0.05	53704.2	viral process,keratinization,tumor necrosis factor-mediated signaling pathway,sarcomere organization,response to hydrostatic pressure,response to other organism,cell differentiation involved in embryonic placenta development,cornification,extrinsic apoptotic signaling pathway,hepatocyte apoptotic process	structural molecule activity,protein binding,scaffold protein binding	nucleus,nucleoplasm,cytoplasm,cytosol,intermediate filament,cell-cell junction,dystrophin-associated glycoprotein complex,apicolateral plasma membrane,nuclear matrix,Z disc,sarcolemma,costamere,keratin filament,intermediate filament cytoskeleton,extracellular exosome	sp	9606	1	7	Human_Canonical_pSP_2023_0630		2	2
TRUE	OA / H	Peptidyl-prolyl cis-trans isomerase A	PPIA	P62937	OA	H	168	P62937	1002.46	1044.3	0.0589811	0.0589811	4.17298	1.04173	0.0324909	0.0256266	167	0.131724	P62937	PPIA_HUMAN	Homo sapiens	0.345	18012.5	protein peptidyl-prolyl isomerization,RNA-dependent DNA biosynthetic process,protein folding,viral life cycle,uncoating of virus,fusion of virus membrane with host plasma membrane,virion assembly,viral release from host cell,entry into host cell,lipid particle organization,interleukin-12-mediated signaling pathway,neutrophil degranulation,regulation of viral genome replication,positive regulation…	RNA binding,peptidyl-prolyl cis-trans isomerase activity,protein binding,cyclosporin A binding,virion binding,unfolded protein binding	extracellular region,extracellular space,nucleus,cytosol,focal adhesion,membrane,vesicle,macromolecular complex,secretory granule lumen,extracellular exosome,ficolin-1-rich granule lumen	sp	9606	1	2	Human_Canonical_pSP_2023_0630		10	12
TRUE	OA / H	NPC intracellular cholesterol transporter 2	NPC2	P61916	OA	H	28	P61916	20.2665	14.0448	-0.529063	0.529063	-30.6995	0.693005	0.0328368	0.0256824	27	0.30798	P61916	NPC2_HUMAN	Homo sapiens	0	16570.2	cholesterol metabolic process,response to virus,phospholipid transport,regulation of isoprenoid metabolic process,cholesterol transport,intracellular sterol transport,intracellular cholesterol transport,cholesterol efflux,low-density lipoprotein particle clearance,cholesterol homeostasis,neutrophil degranulation,glycolipid transport	protein binding,cholesterol binding,cholesterol transporter activity,enzyme binding	extracellular region,lysosome,endoplasmic reticulum,azurophil granule lumen,lysosomal lumen,extracellular exosome	sp	9606	1	1	Human_Canonical_pSP_2023_0630		2	2
TRUE	OA / H	Glutamate--cysteine ligase regulatory subunit	GCLM	P48507	OA	H	28	P48507	8.10951	50.376	2.63505	2.63505	521.197	6.21197	0.0335909	0.026199	27	0.497356	P48507	GSH0_HUMAN	Homo sapiens	0	30727	cysteine metabolic process,glutamate metabolic process,glutathione biosynthetic process,response to oxidative stress,aging,response to nutrient,apoptotic mitochondrial changes,response to activity,positive regulation of glutamate-cysteine ligase activity,cellular response to hepatocyte growth factor stimulus,hepatic stellate cell activation,response to drug,negative regulation of neuron apoptotic…	enzyme regulator activity,glutamate-cysteine ligase catalytic subunit binding,protein heterodimerization activity,glutamate-cysteine ligase activity	cytosol,glutamate-cysteine ligase complex	sp	9606	1	1	Human_Canonical_pSP_2023_0630		2	2
TRUE	OA / H	Glucose-6-phosphate 1-dehydrogenase	G6PD	P11413	OA	H	28	P11413	5.04263	11.3048	1.16468	1.16468	124.184	2.24184	0.0340621	0.0264928	27	0.332213	P11413	G6PD_HUMAN	Homo sapiens	0	59256.8	glucose metabolic process,pentose-phosphate shunt,lipid metabolic process,cholesterol biosynthetic process,NADP metabolic process,NADPH regeneration,glutathione metabolic process,pentose-phosphate shunt, oxidative branch,response to iron(III) ion,negative regulation of protein glutathionylation,response to organic cyclic compound,pentose biosynthetic process,substantia nigra development,response …	glucose-6-phosphate dehydrogenase activity,protein binding,glucose binding,identical protein binding,protein homodimerization activity,NADP binding	nucleus,cytoplasm,cytosol,cytoplasmic side of plasma membrane,membrane,extracellular exosome	sp	9606	1	4	Human_Canonical_pSP_2023_0630		2	2
TRUE	OA / H	14-3-3 protein zeta/delta	YWHAZ	P63104	OA	H	70	P63104	107.362	133.883	0.318491	0.318491	24.7026	1.24703	0.0341578	0.0264936	69	0.200683	P63104	1433Z_HUMAN	Homo sapiens	0.171	27745.1	protein targeting,signal transduction,cytokine-mediated signaling pathway,platelet activation,negative regulation of apoptotic process,regulation of mRNA stability,establishment of Golgi localization,membrane organization,Golgi reassembly,positive regulation of protein insertion into mitochondrial membrane involved in apoptotic signaling pathway	RNA binding,protein binding,transcription factor binding,protein kinase binding,protein domain specific binding,ubiquitin protein ligase binding,identical protein binding,ion channel binding,cadherin binding	extracellular space,nucleus,nucleoplasm,cytoplasm,mitochondrion,cytosol,focal adhesion,cytoplasmic vesicle membrane,vesicle,melanosome,extracellular exosome,blood microparticle	sp	9606	1	1	Human_Canonical_pSP_2023_0630		5	5
TRUE	OA / H	Enoyl-CoA delta isomerase 1, mitochondrial	ECI1	P42126	OA	H	56	P42126	33.9647	22.5234	-0.592609	0.592609	-33.6857	0.663143	0.0342735	0.0265099	55	0.315976	P42126	ECI1_HUMAN	Homo sapiens	0	32816	fatty acid beta-oxidation	dodecenoyl-CoA delta-isomerase activity,enoyl-CoA hydratase activity,intramolecular oxidoreductase activity	mitochondrion,mitochondrial inner membrane,mitochondrial matrix,extracellular exosome	sp	9606	1	1	Human_Canonical_pSP_2023_0630		4	4
TRUE	OA / H	Eukaryotic translation initiation factor 5A-2	EIF5A2	Q9GZV4	OA	H	56	Q9GZV4	531.645	1156.46	1.12118	1.12118	117.524	2.17524	0.0355141	0.0273938	55	0.346327	Q9GZV4	IF5A2_HUMAN	Homo sapiens	0.052	16793.2	translational frameshifting,spermatogenesis,positive regulation of cell proliferation,peptidyl-lysine modification to peptidyl-hypusine,polyamine homeostasis,protein transport,positive regulation of translational elongation,positive regulation of translational termination,mRNA transport	translation elongation factor activity,protein binding,ribosome binding	nuclear pore,endoplasmic reticulum membrane,cytosol,intracellular membrane-bounded organelle	sp	9606	1	3	Human_Canonical_pSP_2023_0630		3	4
TRUE	OA / H	Metallothionein-2;Metallothionein-1G;Metallothionein-1X	MT2A	P02795	OA	H	28	P02795;P13640;P80297	42.2131	23.4752	-0.846551	0.846551	-44.3887	0.556113	0.0360031	0.0276947	27	0.609551	P02795;P13640;P80297	MT2_HUMAN;MT1G_HUMAN;MT1X_HUMAN	Homo sapiens	0%;0%;0%	6042.16;6141.34;6068.24	cellular copper ion homeostasis,response to metal ion,cellular response to drug,cellular response to interleukin-3,cellular response to erythropoietin,negative regulation of growth,interferon-gamma-mediated signaling pathway,cellular response to zinc ion,detoxification of copper ion,cellular response to cadmium ion,cellular zinc ion homeostasis,cellular response to copper ion,regulation of cellul…	protein binding,drug binding,zinc ion binding,metal ion binding;protein binding,zinc ion binding,metal ion binding;protein binding,zinc ion binding,metal ion binding	nucleus,cytoplasm,cytosol,perinuclear region of cytoplasm;nucleus,cytoplasm,perinuclear region of cytoplasm;nucleus,cytoplasm,perinuclear region of cytoplasm	sp	9606	1	1;2;1	Human_Canonical_pSP_2023_0630		2	2
TRUE	OA / H	Immunoglobulin kappa variable 3D-15	IGKV3D-15	A0A087WSY6	OA	H	56	A0A087WSY6	583.003	758.282	0.379231	0.379231	30.0649	1.30065	0.0369839	0.0283712	55	0.254523	A0A087WSY6	KVD15_HUMAN	Homo sapiens	0.261	12534.2	adaptive immune response,immunoglobulin production,immune response	antigen binding	extracellular space,plasma membrane	sp	9606	3	6	Human_Canonical_pSP_2023_0630		3	4
TRUE	OA / H	Protein 4.1	EPB41	P11171	OA	H	42	P11171	5.49202	16.7567	1.60933	1.60933	205.109	3.05109	0.0374594	0.0286575	41	0.281748	P11171	EPB41_HUMAN	Homo sapiens	0	97016.9	cell cycle,regulation of cell shape,actin cytoskeleton organization,cortical actin cytoskeleton organization,actomyosin structure organization,positive regulation of protein binding,cell division,positive regulation of protein localization to cell cortex	actin binding,structural constituent of cytoskeleton,protein binding,calmodulin binding,1-phosphatidylinositol binding,protein C-terminus binding,spectrin binding,protein N-terminus binding,phosphoprotein binding	nucleus,cytosol,plasma membrane,cytoplasmic side of plasma membrane,postsynaptic density,spectrin-associated cytoskeleton,cell junction,cortical cytoskeleton,macromolecular complex,cell cortex region,cytoskeleton	sp	9606	1	4	Human_Canonical_pSP_2023_0630		3	3
TRUE	OA / H	F-actin-capping protein subunit beta	CAPZB	P47756	OA	H	42	P47756	25.0552	36.0195	0.523671	0.523671	43.7608	1.43761	0.038554	0.0294145	41	0.26405	P47756	CAPZB_HUMAN	Homo sapiens	0	30628.7	ER to Golgi vesicle-mediated transport,cytoskeleton organization,blood coagulation,regulation of lamellipodium assembly,antigen processing and presentation of exogenous peptide antigen via MHC class II,regulation of cell morphogenesis,actin cytoskeleton organization,barbed-end actin filament capping,negative regulation of filopodium assembly,cell morphogenesis	actin binding,protein binding,cadherin binding,actin filament binding	cytosol,cytoskeleton,actin filament,F-actin capping protein complex,actin cytoskeleton,sarcomere,extracellular exosome,WASH complex	sp	9606	1	5	Human_Canonical_pSP_2023_0630		3	3
TRUE	OA / H	Thioredoxin-like protein 1	TXNL1	O43396	OA	H	28	O43396	7.60296	26.01	1.77443	1.77443	242.104	3.42104	0.0406896	0.0307922	27	0.44497	O43396	TXNL1_HUMAN	Homo sapiens	0	32251.3	cellular response to oxidative stress,cell redox homeostasis,oxidation-reduction process,cellular oxidant detoxification	thioredoxin-disulfide reductase activity,protein disulfide oxidoreductase activity,disulfide oxidoreductase activity,oxidoreductase activity, acting on a sulfur group of donors, disulfide as acceptor,protein-disulfide reductase activity	proteasome complex,nucleus,cytoplasm,cytosol,extracellular exosome	sp	9606	1	3	Human_Canonical_pSP_2023_0630		2	2
TRUE	OA / H	Basement membrane-specific heparan sulfate proteoglycan core protein	HSPG2	P98160	OA	H	154	P98160	230.3	179.649	-0.358331	0.358331	-21.9933	0.780067	0.0410892	0.0310107	153	0.127196	P98160	PGBM_HUMAN	Homo sapiens	0.01	468830	retinoid metabolic process,angiogenesis,glycosaminoglycan biosynthetic process,glycosaminoglycan catabolic process,lipid metabolic process,receptor-mediated endocytosis,inflammatory response,brain development,cell growth,negative regulation of angiogenesis,extracellular matrix disassembly,cell differentiation,extracellular matrix organization,glycosaminoglycan metabolic process,cellular protein m…	calcium ion binding,protein binding,protein C-terminus binding,low-density lipoprotein particle receptor binding	extracellular region,basement membrane,extracellular space,Golgi lumen,plasma membrane,focal adhesion,extracellular matrix,lysosomal lumen,extracellular exosome,plasma membrane protein complex	sp	9606	1	4	Human_Canonical_pSP_2023_0630		10	11
TRUE	OA / H	Fumarylacetoacetase	FAH	P16930	OA	H	98	P16930	207.976	143.321	-0.537169	0.537169	-31.0878	0.689122	0.0418005	0.0314627	97	0.24598	P16930	FAAA_HUMAN	Homo sapiens	0	46374.3	arginine catabolic process,L-phenylalanine catabolic process,tyrosine catabolic process	fumarylacetoacetase activity,protein binding,metal ion binding	cytosol,extracellular exosome	sp	9606	1	2	Human_Canonical_pSP_2023_0630		5	7
TRUE	OA / H	Peroxiredoxin-6	PRDX6	P30041	OA	H	182	P30041	553.606	1237.62	1.16064	1.16064	123.556	2.23556	0.0435908	0.0327223	181	0.181619	P30041	PRDX6_HUMAN	Homo sapiens	0.138	25035	response to oxidative stress,cellular response to oxidative stress,hydrogen peroxide catabolic process,neutrophil degranulation,cell redox homeostasis,glycerophospholipid catabolic process,positive regulation of mRNA splicing, via spliceosome,oxidation-reduction process,cellular oxidant detoxification	glutathione peroxidase activity,protein binding,ubiquitin protein ligase binding,protein homodimerization activity,cadherin binding,calcium-independent phospholipase A2 activity,peroxiredoxin activity,Requires Ontology,peroxidase activity	extracellular region,extracellular space,nucleus,cytoplasm,cytosol,membrane,azurophil granule lumen,perinuclear region of cytoplasm,extracellular exosome,mitochondrion	sp	9606	1	3	Human_Canonical_pSP_2023_0630		12	13
TRUE	OA / H	Immunoglobulin kappa variable 3-20	IGKV3-20	P01619	OA	H	98	P01619	5749.98	4774.01	-0.268354	0.268354	-16.9734	0.830266	0.0437375	0.0327446	97	0.169659	P01619	KV320_HUMAN	Homo sapiens	0.405	12557.1	glomerular filtration,proteolysis,receptor-mediated endocytosis,immune response,complement activation,complement activation, classical pathway,antibacterial humoral response,regulation of complement activation,Fc-epsilon receptor signaling pathway,Fc-gamma receptor signaling pathway involved in phagocytosis,regulation of immune response,leukocyte migration	antigen binding,serine-type endopeptidase activity	extracellular region,extracellular space,plasma membrane,extracellular exosome,monomeric IgA immunoglobulin complex,secretory IgA immunoglobulin complex,pentameric IgM immunoglobulin complex,blood microparticle	sp	9606	1	2	Human_Canonical_pSP_2023_0630		4	7
TRUE	OA / H	Apolipoprotein M	APOM	O95445	OA	H	56	O95445	67.757	144.313	1.09076	1.09076	112.987	2.12987	0.0445875	0.033292	55	0.26135	O95445	APOM_HUMAN	Homo sapiens	0.191	21253.3	retinoid metabolic process,response to glucose,cholesterol efflux,high-density lipoprotein particle remodeling,high-density lipoprotein particle assembly,high-density lipoprotein particle clearance,negative regulation of plasma lipoprotein particle oxidation,lipoprotein metabolic process,cholesterol homeostasis,reverse cholesterol transport,cellular oxidant detoxification	lipid transporter activity,phospholipid binding,antioxidant activity	extracellular region,integral component of plasma membrane,very-low-density lipoprotein particle,low-density lipoprotein particle,high-density lipoprotein particle,discoidal high-density lipoprotein particle,spherical high-density lipoprotein particle,extracellular exosome	sp	9606	1	2	Human_Canonical_pSP_2023_0630		4	4
TRUE	OA / H	Immunoglobulin heavy variable 3-15	IGHV3-15	A0A0B4J1V0	OA	H	42	A0A0B4J1V0	266.711	394.901	0.566211	0.566211	48.063	1.48063	0.0458395	0.0341358	41	0.437986	A0A0B4J1V0	HV315_HUMAN	Homo sapiens	0.202	12925.8	phagocytosis, recognition,phagocytosis, engulfment,complement activation, classical pathway,defense response to bacterium,innate immune response,B cell receptor signaling pathway,positive regulation of B cell activation	antigen binding,immunoglobulin receptor binding	external side of plasma membrane,immunoglobulin complex, circulating,blood microparticle	sp	9606	3	1	Human_Canonical_pSP_2023_0630		3	3
TRUE	OA / H	Phosphoglucomutase-1	PGM1	P36871	OA	H	56	P36871	80.2229	71.7358	-0.161322	0.161322	-10.5795	0.894205	0.0481678	0.0356799	55	0.202884	P36871	PGM1_HUMAN	Homo sapiens	0	61449.1	glycogen biosynthetic process,glycogen catabolic process,glucose metabolic process,gluconeogenesis,glycolytic process,galactose catabolic process,neutrophil degranulation	magnesium ion binding,phosphoglucomutase activity,protein binding	extracellular region,cytoplasm,cytosol,actin cytoskeleton,extracellular exosome,tertiary granule lumen,ficolin-1-rich granule lumen	sp	9606	1	3	Human_Canonical_pSP_2023_0630		4	4
TRUE	OA / H	Immunoglobulin heavy variable 4-28	IGHV4-28	A0A0C4DH34	OA	H	70	A0A0C4DH34	388.52	428.681	0.141915	0.141915	10.3369	1.10337	0.049199	0.0363475	69	0.224024	A0A0C4DH34	HV428_HUMAN	Homo sapiens	0.214	13124.1	phagocytosis, recognition,phagocytosis, engulfment,complement activation, classical pathway,defense response to bacterium,innate immune response,B cell receptor signaling pathway,positive regulation of B cell activation	antigen binding,immunoglobulin receptor binding	external side of plasma membrane,immunoglobulin complex, circulating,blood microparticle	sp	9606	3	1	Human_Canonical_pSP_2023_0630		3	5
TRUE	OA / H	Complement C1q subcomponent subunit B	C1QB	P02746	OA	H	70	P02746	469.086	416.147	-0.172761	0.172761	-11.2857	0.887143	0.0507314	0.037381	69	0.242669	P02746	C1QB_HUMAN	Homo sapiens	0.178	26721.8	proteolysis,complement activation,complement activation, classical pathway,regulation of complement activation,innate immune response,inner ear development	serine-type endopeptidase activity,protein binding,protein homodimerization activity	extracellular region,collagen trimer,complement component C1 complex,extracellular exosome,blood microparticle	sp	9606	1	3	Human_Canonical_pSP_2023_0630		5	5
TRUE	OA / H	Lactoylglutathione lyase	GLO1	Q04760	OA	H	70	Q04760	68.9875	147.819	1.09943	1.09943	114.27	2.1427	0.0518183	0.037982	69	0.20973	Q04760	LGUL_HUMAN	Homo sapiens	0.103	20777.7	carbohydrate metabolic process,pyruvate metabolic process,regulation of transcription from RNA polymerase II promoter,glutathione metabolic process,methylglyoxal metabolic process,osteoclast differentiation,negative regulation of apoptotic process	lactoylglutathione lyase activity,zinc ion binding	nucleus,cytoplasm,cytosol,plasma membrane,extracellular exosome	sp	9606	1	4	Human_Canonical_pSP_2023_0630		5	5
TRUE	OA / H	Immunoglobulin heavy variable 2-70D	IGHV2-70D	A0A0C4DH43	OA	H	56	A0A0C4DH43	110.093	469.657	2.09289	2.09289	326.602	4.26602	0.0520294	0.0380372	55	0.418493	A0A0C4DH43	HV70D_HUMAN	Homo sapiens	0.311	13312.5	phagocytosis, recognition,phagocytosis, engulfment,complement activation, classical pathway,defense response to bacterium,innate immune response,B cell receptor signaling pathway,positive regulation of B cell activation	antigen binding,immunoglobulin receptor binding	external side of plasma membrane,immunoglobulin complex, circulating,blood microparticle	sp	9606	3	1	Human_Canonical_pSP_2023_0630		4	4
TRUE	OA / H	Tropomyosin alpha-3 chain	TPM3	P06753	OA	H	56	P06753	81.5578	117.204	0.523121	0.523121	43.7061	1.43706	0.0525662	0.0383295	55	0.302053	P06753	TPM3_HUMAN	Homo sapiens	0.035	32950	muscle contraction,actin filament organization,muscle filament sliding	molecular_function,protein binding,structural constituent of muscle,actin filament binding	stress fiber,cytosol,cytoskeleton,muscle thin filament tropomyosin,actin filament,actin cytoskeleton,extracellular exosome	sp	9606	1	2	Human_Canonical_pSP_2023_0630		4	4
TRUE	OA / H	Ran-specific GTPase-activating protein	RANBP1	P43487	OA	H	28	P43487	9.35205	17.4252	0.897818	0.897818	86.3245	1.86325	0.0527519	0.038365	27	0.305535	P43487	RANG_HUMAN	Homo sapiens	0	23310.1	G1/S transition of mitotic cell cycle,RNA export from nucleus,ubiquitin-dependent protein catabolic process,protein import into nucleus,spindle organization,signal transduction,viral process,positive regulation of GTPase activity,positive regulation of mitotic centrosome separation	GDP-dissociation inhibitor activity,protein binding,Ran GTPase binding,cadherin binding,GTPase activator activity	nucleus,nuclear envelope,cytoplasm,centrosome,cytosol	sp	9606	1	1	Human_Canonical_pSP_2023_0630		2	2
TRUE	OA / H	Leukocyte elastase inhibitor	SERPINB1	P30740	OA	H	28	P30740	16.2903	25.548	0.649198	0.649198	56.8296	1.5683	0.0561881	0.0404438	27	0.356069	P30740	ILEU_HUMAN	Homo sapiens	0	42741.8	negative regulation of endopeptidase activity,neutrophil degranulation	serine-type endopeptidase inhibitor activity	extracellular region,extracellular space,membrane,extracellular matrix,secretory granule lumen,extracellular exosome	sp	9606	1	1	Human_Canonical_pSP_2023_0630		2	2
TRUE	OA / H	Protein S100-A6	S100A6	P06703	OA	H	28	P06703	58.7669	88.1469	0.584905	0.584905	49.994	1.49994	0.0567111	0.0407156	27	0.482142	P06703	S10A6_HUMAN	Homo sapiens	0.167	10179.7	signal transduction,axonogenesis,ion transmembrane transport,positive regulation of fibroblast proliferation	calcium ion binding,protein binding,tropomyosin binding,zinc ion binding,ion transmembrane transporter activity,protein homodimerization activity,S100 protein binding,calcium-dependent protein binding	ruffle,extracellular region,nucleus,nuclear envelope,cytoplasm,cytosol,plasma membrane,extrinsic component of cytoplasmic side of plasma membrane,perinuclear region of cytoplasm,extracellular exosome	sp	9606	1	1	Human_Canonical_pSP_2023_0630		2	2
TRUE	OA / H	Phosphoenolpyruvate carboxykinase, cytosolic [GTP]	PCK1	P35558	OA	H	28	P35558	15.838	11.6453	-0.44364	0.44364	-26.4723	0.735277	0.0576264	0.041267	27	0.366518	P35558	PCKGC_HUMAN	Homo sapiens	0	69194.5	glucose metabolic process,gluconeogenesis,oxaloacetate metabolic process,internal protein amino acid acetylation,aging,response to activity,response to lipopolysaccharide,response to insulin,cellular response to insulin stimulus,glucose homeostasis,glycerol biosynthetic process from pyruvate,cellular response to potassium ion starvation,positive regulation of transcription from RNA polymerase II …	magnesium ion binding,phosphoenolpyruvate carboxykinase (GTP) activity,GTP binding,GDP binding,manganese ion binding,carboxylic acid binding	cytoplasm,cytosol,extracellular exosome,mitochondrion	sp	9606	1	3	Human_Canonical_pSP_2023_0630		2	2
TRUE	OA / H	CD44 antigen	CD44	P16070	OA	H	28	P16070	135.032	112.95	-0.257618	0.257618	-16.3532	0.836468	0.058141	0.0414236	27	0.143184	P16070	CD44_HUMAN	Homo sapiens	0.03	81537.6	cell-matrix adhesion,extracellular matrix disassembly,extracellular matrix organization,hyaluronan catabolic process,positive regulation of peptidyl-serine phosphorylation,positive regulation of heterotypic cell-cell adhesion,negative regulation of apoptotic process,negative regulation of cysteine-type endopeptidase activity involved in apoptotic process,neutrophil degranulation,negative regulati…	protein binding,collagen binding,hyaluronic acid binding,cytokine receptor activity	Golgi apparatus,cytosol,plasma membrane,integral component of plasma membrane,microvillus,focal adhesion,cell surface,apical plasma membrane,secretory granule membrane,lamellipodium membrane,macrophage migration inhibitory factor receptor complex,cell projection,extracellular exosome	sp	9606	1	3	Human_Canonical_pSP_2023_0630		2	2
TRUE	OA / H	C4b-binding protein beta chain	C4BPB	P20851	OA	H	28	P20851	47.0782	55.7446	0.243773	0.243773	18.4085	1.18409	0.059529	0.0420912	27	0.238447	P20851	C4BPB_HUMAN	Homo sapiens	0.056	28357.4	complement activation, classical pathway,blood coagulation,regulation of complement activation,innate immune response,positive regulation of protein catabolic process,negative regulation of complement activation, classical pathway,regulation of opsonization	protein binding	extracellular region,extracellular space,plasma membrane,other organism cell	sp	9606	1	1	Human_Canonical_pSP_2023_0630		2	2
TRUE	OA / H	Lithostathine-1-beta	REG1B	P48304	OA	H	28	P48304	43.1701	10.4223	-2.05036	2.05036	-75.8576	0.241424	0.0599405	0.0422414	27	0.561044	P48304	REG1B_HUMAN	Homo sapiens	0	18664.8	cell proliferation,positive regulation of cell proliferation,cell wall disruption in other organism,defense response,Requires Ontology,response to peptide hormone	carbohydrate binding,oligosaccharide binding,peptidoglycan binding	extracellular exosome,extracellular space	sp	9606	1	1	Human_Canonical_pSP_2023_0630		2	2
TRUE	OA / H	Diphosphomevalonate decarboxylase	MVD	P53602	OA	H	28	P53602	5.92643	7.77833	0.392296	0.392296	31.248	1.31248	0.0600431	0.0422414	27	0.287746	P53602	MVD1_HUMAN	Homo sapiens	0	43404.6	dolichyl diphosphate biosynthetic process,cholesterol biosynthetic process,positive regulation of cell proliferation,isoprenoid biosynthetic process,isopentenyl diphosphate biosynthetic process, mevalonate pathway,regulation of cholesterol biosynthetic process	diphosphomevalonate decarboxylase activity,ATP binding,Hsp70 protein binding,protein homodimerization activity	cytosol,peroxisome	sp	9606	1	1	Human_Canonical_pSP_2023_0630		2	2
TRUE	OA / H	Sushi, von Willebrand factor type A, EGF and pentraxin domain-containing protein 1	SVEP1	Q4LDE5	OA	H	70	Q4LDE5	41.0386	32.4072	-0.340667	0.340667	-21.0324	0.789676	0.0609803	0.0427932	69	0.237416	Q4LDE5	SVEP1_HUMAN	Homo sapiens	0	390170	cell adhesion	chromatin binding,calcium ion binding	extracellular space,cytoplasm,membrane	sp	9606	1	3	Human_Canonical_pSP_2023_0630		5	5
TRUE	OA / H	Aldo-keto reductase family 1 member C2	AKR1C2	P52895	OA	H	98	P52895	210.378	186.166	-0.17639	0.17639	-11.5086	0.884914	0.0630703	0.0440391	97	0.19677	P52895	AK1C2_HUMAN	Homo sapiens	0	36735.3	prostaglandin metabolic process,G-protein coupled receptor signaling pathway,digestion,steroid metabolic process,positive regulation of cell proliferation,epithelial cell differentiation,progesterone metabolic process,daunorubicin metabolic process,doxorubicin metabolic process,positive regulation of protein kinase B signaling,oxidation-reduction process,cellular response to jasmonic acid stimulu…	alditol:NADP+ 1-oxidoreductase activity,oxidoreductase activity, acting on NAD(P)H, quinone or similar compound as acceptor,phenanthrene 9,10-monooxygenase activity,carboxylic acid binding,bile acid binding,ketosteroid monooxygenase activity,trans-1,2-dihydrobenzene-1,2-diol dehydrogenase activity,androsterone dehydrogenase activity,alcohol dehydrogenase (NADP+) activity,steroid binding,steroid d…	cytoplasm,cytosol	sp	9606	1	3	Human_Canonical_pSP_2023_0630		5	7
TRUE	OA / H	Proteasome subunit beta type-1	PSMB1	P20618	OA	H	28	P20618	7.36786	15.6173	1.08383	1.08383	111.966	2.11966	0.0632439	0.0440505	27	0.315144	P20618	PSB1_HUMAN	Homo sapiens	0	26489.4	MAPK cascade,protein polyubiquitination,stimulatory C-type lectin receptor signaling pathway,antigen processing and presentation of exogenous peptide antigen via MHC class I, TAP-dependent,regulation of cellular amino acid metabolic process,negative regulation of G2/M transition of mitotic cell cycle,viral process,protein deubiquitination,anaphase-promoting complex-dependent catabolic process,SCF…	threonine-type endopeptidase activity,protein binding,endopeptidase activity	proteasome complex,extracellular region,nucleus,nucleoplasm,cytosol,proteasome core complex,proteasome core complex, beta-subunit complex,secretory granule lumen,extracellular exosome,ficolin-1-rich granule lumen,cytoplasm	sp	9606	1	2	Human_Canonical_pSP_2023_0630		2	2
TRUE	OA / H	Transaldolase	TALDO1	P37837	OA	H	56	P37837	60.0656	90.1492	0.585776	0.585776	50.0846	1.50085	0.0639583	0.0442181	55	0.215761	P37837	TALDO_HUMAN	Homo sapiens	0	37540.1	carbohydrate metabolic process,xylulose biosynthetic process,fructose 6-phosphate metabolic process,pentose-phosphate shunt,pentose-phosphate shunt, non-oxidative branch,interleukin-12-mediated signaling pathway	sedoheptulose-7-phosphate:D-glyceraldehyde-3-phosphate glyceronetransferase activity,protein binding,monosaccharide binding	nucleus,nucleoplasm,cytoplasm,cytosol,extracellular exosome	sp	9606	1	2	Human_Canonical_pSP_2023_0630		4	4
TRUE	OA / H	Serine/threonine-protein kinase OSR1	OXSR1	O95747	OA	H	28	O95747	10.5578	20.5891	0.963565	0.963565	95.0123	1.95012	0.0646736	0.0446025	27	0.400575	O95747	OXSR1_HUMAN	Homo sapiens	0	58022.2	protein phosphorylation,response to oxidative stress,regulation of mitotic cell cycle,peptidyl-threonine phosphorylation,signal transduction by protein phosphorylation,stress-activated protein kinase signaling cascade,activation of protein kinase activity,intracellular signal transduction,regulation of apoptotic process,cellular hypotonic response,negative regulation of potassium ion transmembran…	magnesium ion binding,protein serine/threonine kinase activity,receptor signaling protein serine/threonine kinase activity,protein binding,ATP binding,identical protein binding	cytoplasm,cytosol,extracellular exosome	sp	9606	1	1	Human_Canonical_pSP_2023_0630		2	2
TRUE	OA / H	Dihydropyrimidinase-related protein 2	DPYSL2	Q16555	OA	H	42	Q16555	30.4582	41.7352	0.454435	0.454435	37.0246	1.37025	0.065968	0.0453834	41	0.260795	Q16555	DPYL2_HUMAN	Homo sapiens	0.019	62293.6	nucleobase-containing compound metabolic process,endocytosis,cytoskeleton organization,signal transduction,nervous system development,axon guidance,brain development,regulation of axon extension	dihydropyrimidinase activity,protein binding,microtubule binding,identical protein binding	cytosol,plasma membrane,extracellular exosome,microtubule,membrane	sp	9606	1	1	Human_Canonical_pSP_2023_0630		3	3
TRUE	OA / H	Kallistatin	SERPINA4	P29622	OA	H	266	P29622	1266.73	1327	0.0670639	0.0670639	4.75825	1.04758	0.0664061	0.0455728	265	0.0855244	P29622	KAIN_HUMAN	Homo sapiens	0.326	48542	platelet degranulation,negative regulation of endopeptidase activity	serine-type endopeptidase inhibitor activity	extracellular region,extracellular space,platelet dense granule lumen,extracellular exosome	sp	9606	1	3	Human_Canonical_pSP_2023_0630		15	19
TRUE	OA / H	Immunoglobulin heavy constant mu	IGHM	P01871	OA	H	616	P01871	34394.4	12809.8	-1.42492	1.42492	-62.756	0.37244	0.0671339	0.0458476	615	0.109587	P01871	IGHM_HUMAN	Homo sapiens	0.367	51923.6	adaptive immune response,phagocytosis, recognition,phagocytosis, engulfment,complement activation, classical pathway,antibacterial humoral response,innate immune response,defense response to Gram-negative bacterium,B cell receptor signaling pathway,positive regulation of B cell activation,leukocyte migration,defense response to bacterium	antigen binding,protein binding,single-stranded DNA binding,phosphatidylcholine binding,immunoglobulin receptor binding,peptidoglycan binding	extracellular space,plasma membrane,external side of plasma membrane,cell surface,integral component of membrane,extracellular exosome,pentameric IgM immunoglobulin complex,hexameric IgM immunoglobulin complex,blood microparticle,immunoglobulin complex, circulating	sp	9606	1	5	Human_Canonical_pSP_2023_0630		21	44
TRUE	OA / H	Endosialin	CD248	Q9HCU0	OA	H	28	Q9HCU0	39.9623	26.7166	-0.580902	0.580902	-33.1454	0.668546	0.0700231	0.0477043	27	0.305697	Q9HCU0	CD248_HUMAN	Homo sapiens	0.009	80859.2	biological_process,positive regulation of cell proliferation,cell migration,lymph node development,anatomical structure regression,positive regulation of endothelial cell apoptotic process	molecular_function,calcium ion binding,carbohydrate binding,extracellular matrix binding	proteinaceous extracellular matrix,cytoplasm,integral component of membrane,extracellular exosome	sp	9606	1	1	Human_Canonical_pSP_2023_0630		2	2
TRUE	OA / H	Fibrillin-1	FBN1	P35555	OA	H	42	P35555	23.9351	15.5439	-0.622782	0.622782	-35.0583	0.649417	0.0705745	0.0479632	41	0.255592	P35555	FBN1_HUMAN	Homo sapiens	0	312298	skeletal system development,metanephros development,heart development,regulation of receptor activity,extracellular matrix disassembly,extracellular matrix organization,cell adhesion mediated by integrin,sequestering of BMP in extracellular matrix,sequestering of TGFbeta in extracellular matrix,camera-type eye development,post-translational protein modification,cellular protein metabolic process,…	integrin binding,hormone activity,extracellular matrix structural constituent,calcium ion binding,protein binding,heparin binding,extracellular matrix constituent conferring elasticity,identical protein binding,macromolecular complex binding	microfibril,extracellular region,proteinaceous extracellular matrix,basement membrane,extracellular space,endoplasmic reticulum lumen,extracellular matrix,extracellular exosome	sp	9606	1	4	Human_Canonical_pSP_2023_0630		3	3
TRUE	OA / H	Procollagen C-endopeptidase enhancer 1	PCOLCE	Q15113	OA	H	154	Q15113	587.818	736.426	0.325171	0.325171	25.2813	1.25281	0.0740728	0.0498195	153	0.104745	Q15113	PCOC1_HUMAN	Homo sapiens	0.2	47972.5	proteolysis,multicellular organism development,positive regulation of peptidase activity,cellular response to leukemia inhibitory factor	protein binding,collagen binding,heparin binding,peptidase activator activity	extracellular region,extracellular space,extracellular exosome,extracellular matrix	sp	9606	1	2	Human_Canonical_pSP_2023_0630		8	11
TRUE	OA / H	Proteasome subunit beta type-7	PSMB7	Q99436	OA	H	28	Q99436	6.37371	11.6183	0.866193	0.866193	82.2847	1.82285	0.0741955	0.0498195	27	0.319739	Q99436	PSB7_HUMAN	Homo sapiens	0	29965.4	MAPK cascade,protein polyubiquitination,stimulatory C-type lectin receptor signaling pathway,antigen processing and presentation of exogenous peptide antigen via MHC class I, TAP-dependent,regulation of cellular amino acid metabolic process,negative regulation of G2/M transition of mitotic cell cycle,viral process,protein deubiquitination,anaphase-promoting complex-dependent catabolic process,SCF…	threonine-type endopeptidase activity,protein binding,endopeptidase activity	proteasome complex,extracellular region,nucleus,nucleoplasm,cytosol,proteasome core complex,proteasome core complex, beta-subunit complex,secretory granule lumen,extracellular exosome,ficolin-1-rich granule lumen,cytoplasm	sp	9606	1	1	Human_Canonical_pSP_2023_0630		2	2
TRUE	OA / H	Superoxide dismutase [Cu-Zn]	SOD1	P00441	OA	H	56	P00441	505.087	460.019	-0.134839	0.134839	-8.92283	0.910772	0.0749878	0.0502311	55	0.319423	P00441	SODC_HUMAN	Homo sapiens	0.156	15935.7	activation of MAPK activity,response to superoxide,ovarian follicle development,positive regulation of cytokine production,placenta development,retina homeostasis,response to amphetamine,myeloid cell homeostasis,platelet degranulation,glutathione metabolic process,superoxide metabolic process,cellular iron ion homeostasis,spermatogenesis,embryo implantation,cell aging,sensory perception of sound,…	superoxide dismutase activity,copper ion binding,protein binding,zinc ion binding,protein phosphatase 2B binding,identical protein binding,protein homodimerization activity,Rac GTPase binding,chaperone binding	extracellular region,extracellular space,nucleus,nucleoplasm,cytoplasm,mitochondrion,mitochondrial intermembrane space,mitochondrial matrix,lysosome,peroxisome,cytosol,extracellular matrix,dense core granule,cytoplasmic vesicle,dendrite cytoplasm,macromolecular complex,neuronal cell body,myelin sheath,extracellular exosome,axon cytoplasm,plasma membrane	sp	9606	1	2	Human_Canonical_pSP_2023_0630		3	4
TRUE	OA / H	Polyubiquitin-B;Polyubiquitin-C;Ubiquitin-ribosomal protein eS31 fusion protein;Ubiquitin-ribosomal protein eL40 fusion protein	UBB	P0CG47	OA	H	42	P0CG47;P0CG48;P62979;P62987	240.853	237.224	-0.0219006	0.0219006	-1.50657	0.984934	0.0774999	0.0516666	41	0.261317	P0CG47;P0CG48;P62979;P62987	UBB_HUMAN;UBC_HUMAN;RS27A_HUMAN;RL40_HUMAN	Homo sapiens	21%;21%;10.3%;12.5%	25761.64;77038.61;17964.91;14728.31	G2/M transition of mitotic cell cycle,negative regulation of transcription from RNA polymerase II promoter,MAPK cascade,activation of MAPK activity,protein polyubiquitination,nucleotide-excision repair, DNA damage recognition,nucleotide-excision repair, DNA duplex unwinding,stimulatory C-type lectin receptor signaling pathway,MyD88-dependent toll-like receptor signaling pathway,MyD88-independent …	protein binding;protease binding,RNA binding,protein binding,protein tag,ubiquitin protein ligase binding,proteasome binding;RNA binding,structural constituent of ribosome,protein binding,metal ion binding,ubiquitin protein ligase binding,proteasome binding,protein tag;structural constituent of ribosome,protein binding,ubiquitin protein ligase binding,protein tag,proteasome binding	extracellular space,nucleus,nucleoplasm,mitochondrion,mitochondrial outer membrane,endoplasmic reticulum membrane,cytosol,plasma membrane,endosome membrane,endocytic vesicle membrane,vesicle,neuron projection,neuronal cell body,myelin sheath,host cell,endoplasmic reticulum quality control compartment,extracellular exosome;extracellular space,nucleus,nucleoplasm,mitochondrial outer membrane,endopl…	sp	9606	1	1;3;2;2	Human_Canonical_pSP_2023_0630		2	3
TRUE	OA / H	Target of Nesh-SH3	ABI3BP	Q7Z7G0	OA	H	56	Q7Z7G0	75.2116	65.7505	-0.193953	0.193953	-12.5793	0.874207	0.0789603	0.0525152	55	0.169795	Q7Z7G0	TARSH_HUMAN	Homo sapiens	0.035	117895	positive regulation of cell-substrate adhesion,extracellular matrix organization	collagen binding,heparin binding	extracellular region,interstitial matrix,extracellular space,extracellular matrix	sp	9606	1	2	Human_Canonical_pSP_2023_0630		4	4
TRUE	OA / H	Intercellular adhesion molecule 1	ICAM1	P05362	OA	H	28	P05362	33.8587	27.5553	-0.297196	0.297196	-18.6168	0.813832	0.0815212	0.0540899	27	0.254612	P05362	ICAM1_HUMAN	Homo sapiens	0.045	57825.2	ovarian follicle development,regulation of leukocyte mediated cytotoxicity,response to amphetamine,T cell activation via T cell receptor contact with antigen bound to MHC molecule on antigen presenting cell,acute inflammatory response to antigenic stimulus,T cell antigen processing and presentation,positive regulation of cellular extravasation,cell adhesion,heterophilic cell-cell adhesion via pla…	virus receptor activity,receptor activity,transmembrane signaling receptor activity,integrin binding,protein binding	immunological synapse,extracellular space,plasma membrane,integral component of plasma membrane,focal adhesion,external side of plasma membrane,cell surface,membrane,extracellular matrix,membrane raft,extracellular exosome	sp	9606	1	2	Human_Canonical_pSP_2023_0630		2	2
TRUE	OA / H	Transport and Golgi organization protein 2 homolog	TANGO2	Q6ICL3	OA	H	42	Q6ICL3	10.9963	20.9743	0.931605	0.931605	90.7397	1.9074	0.0823028	0.0544794	41	0.369818	Q6ICL3	TNG2_HUMAN	Homo sapiens	0	30937.1	Golgi organization,protein secretion		Golgi apparatus	sp	9606	1	1	Human_Canonical_pSP_2023_0630		3	3
TRUE	OA / H	Serum amyloid A-4 protein	SAA4	P35542	OA	H	98	P35542	655.952	774.215	0.239144	0.239144	18.0292	1.18029	0.0851313	0.0560865	97	0.182669	P35542	SAA4_HUMAN	Homo sapiens	0.392	14746.6	acute-phase response,positive chemotaxis,cell chemotaxis	chemoattractant activity	extracellular region,extracellular space,high-density lipoprotein particle,extracellular exosome	sp	9606	1	2	Human_Canonical_pSP_2023_0630		5	7
TRUE	OA / H	Coagulation factor X	F10	P00742	OA	H	84	P00742	321.233	255.481	-0.330408	0.330408	-20.4688	0.795312	0.094023	0.0615104	83	0.196712	P00742	FA10_HUMAN	Homo sapiens	0.105	54731.7	signal peptide processing,ER to Golgi vesicle-mediated transport,blood coagulation,blood coagulation, intrinsic pathway,blood coagulation, extrinsic pathway,peptidyl-glutamic acid carboxylation,positive regulation of cell migration,positive regulation of protein kinase B signaling	serine-type endopeptidase activity,calcium ion binding,protein binding,phospholipid binding	extracellular region,endoplasmic reticulum lumen,Golgi lumen,plasma membrane,intrinsic component of external side of plasma membrane	sp	9606	1	2	Human_Canonical_pSP_2023_0630		6	6
TRUE	OA / H	Complement component C8 alpha chain	C8A	P07357	OA	H	126	P07357	566.573	457.528	-0.308401	0.308401	-19.2464	0.807536	0.0939471	0.0615104	125	0.127555	P07357	CO8A_HUMAN	Homo sapiens	0.178	65163.2	immune response,complement activation,complement activation, alternative pathway,complement activation, classical pathway,cytolysis,regulation of complement activation	complement binding	extracellular region,membrane attack complex,extracellular space,membrane,extracellular exosome,blood microparticle	sp	9606	1	2	Human_Canonical_pSP_2023_0630		8	9
TRUE	OA / H	Profilin-1	PFN1	P07737	OA	H	98	P07737	948.15	757.762	-0.32337	0.32337	-20.0799	0.799201	0.0958213	0.0623953	97	0.17451	P07737	PROF1_HUMAN	Homo sapiens	0.457	15054.2	neural tube closure,regulation of transcription from RNA polymerase II promoter,positive regulation of epithelial cell migration,actin cytoskeleton organization,negative regulation of actin filament polymerization,positive regulation of actin filament polymerization,negative regulation of actin filament bundle assembly,positive regulation of actin filament bundle assembly,positive regulation of A…	adenyl-nucleotide exchange factor activity,RNA binding,actin binding,actin monomer binding,protein binding,phosphatidylinositol-4,5-bisphosphate binding,Rho GTPase binding,cadherin binding,proline-rich region binding	nucleus,cytoplasm,cytosol,cytoskeleton,focal adhesion,cell cortex,membrane,extracellular exosome,blood microparticle	sp	9606	1	2	Human_Canonical_pSP_2023_0630		5	7
TRUE	OA / H	Acetyl-CoA acetyltransferase, cytosolic	ACAT2	Q9BWD1	OA	H	42	Q9BWD1	10.0986	27.1958	1.42923	1.42923	169.303	2.69303	0.0973663	0.0632542	41	0.325075	Q9BWD1	THIC_HUMAN	Homo sapiens	0	41350.8	lipid metabolic process,fatty acid beta-oxidation,cholesterol biosynthetic process	acetyl-CoA C-acetyltransferase activity,protein binding,acetyl-CoA C-acyltransferase activity	nucleus,nucleolus,cytoplasm,mitochondrion,cytosol,extracellular exosome	sp	9606	1	2	Human_Canonical_pSP_2023_0630		3	3
TRUE	OA / H	Antithrombin-III	SERPINC1	P01008	OA	H	658	P01008	11591.1	13670.2	0.23801	0.23801	17.9365	1.17936	0.0989044	0.06405	657	0.0580567	P01008	ANT3_HUMAN	Homo sapiens	0.5	52602.4	acute inflammatory response to antigenic stimulus,response to nutrient,lactation,blood coagulation,negative regulation of endopeptidase activity,post-translational protein modification,cellular protein metabolic process,regulation of blood coagulation, intrinsic pathway	protease binding,serine-type endopeptidase inhibitor activity,protein binding,heparin binding,identical protein binding	extracellular region,extracellular space,endoplasmic reticulum lumen,plasma membrane,extracellular exosome,blood microparticle	sp	9606	1	1	Human_Canonical_pSP_2023_0630		26	47
TRUE	OA / H	Apolipoprotein C-I	APOC1	P02654	OA	H	28	P02654	233.979	283.149	0.27518	0.27518	21.0145	1.21014	0.0992948	0.0640611	27	0.269485	P02654	APOC1_HUMAN	Homo sapiens	0.217	9331.92	lipid metabolic process,triglyceride metabolic process,cholesterol metabolic process,positive regulation of cholesterol esterification,negative regulation of phosphatidylcholine catabolic process,negative regulation of very-low-density lipoprotein particle clearance,regulation of cholesterol transport,negative regulation of cholesterol transport,cholesterol efflux,phospholipid efflux,plasma lipop…	phospholipase inhibitor activity,fatty acid binding,phosphatidylcholine binding,lipase inhibitor activity,phosphatidylcholine-sterol O-acyltransferase activator activity	extracellular region,endoplasmic reticulum,very-low-density lipoprotein particle,high-density lipoprotein particle,chylomicron,extracellular exosome	sp	9606	1	1	Human_Canonical_pSP_2023_0630		2	2
TRUE	OA / H	Keratin, type I cytoskeletal 14	KRT14	P02533	OA	H	280	P02533	2052.21	2379.57	0.213524	0.213524	15.9517	1.15952	0.10128	0.065192	279	0.103236	P02533	K1C14_HUMAN	Homo sapiens	0.167	51561.5	aging,epidermis development,response to zinc ion,response to ionizing radiation,keratinization,hemidesmosome assembly,hair cycle,intermediate filament bundle assembly,cornification	structural constituent of cytoskeleton,protein binding,keratin filament binding	nucleus,cytoplasm,cytosol,intermediate filament,keratin filament,basal part of cell,extracellular exosome,cell periphery	sp	9606	1	4	Human_Canonical_pSP_2023_0630		17	20
TRUE	OA / H	Keratin, type I cytoskeletal 16	KRT16	P08779	OA	H	98	P08779	273.773	209.039	-0.389208	0.389208	-23.6452	0.763548	0.105733	0.0677463	97	0.163407	P08779	K1C16_HUMAN	Homo sapiens	0.059	51267.8	morphogenesis of an epithelium,inflammatory response,cytoskeleton organization,aging,cell proliferation,epidermis development,keratinocyte differentiation,negative regulation of cell migration,keratinization,hair cycle,innate immune response,intermediate filament cytoskeleton organization,keratinocyte migration,establishment of skin barrier,cornification	structural constituent of cytoskeleton,protein binding	nucleus,cytosol,cytoskeleton,intermediate filament,extracellular exosome	sp	9606	1	4	Human_Canonical_pSP_2023_0630		6	7
TRUE	OA / H	Alpha-2-antiplasmin	SERPINF2	P08697	OA	H	308	P08697	1761.73	2085.68	0.243521	0.243521	18.3878	1.18388	0.109708	0.0698142	307	0.0863693	P08697	A2AP_HUMAN	Homo sapiens	0.289	54565.8	regulation of blood vessel size by renin-angiotensin,platelet degranulation,acute-phase response,response to organic substance,negative regulation of plasminogen activation,negative regulation of endopeptidase activity,collagen fibril organization,positive regulation of collagen biosynthetic process,fibrinolysis,positive regulation of cell differentiation,positive regulation of transcription from…	protease binding,endopeptidase inhibitor activity,serine-type endopeptidase inhibitor activity,protein binding,protein homodimerization activity	extracellular region,fibrinogen complex,extracellular space,cell surface,platelet alpha granule lumen,extracellular exosome,blood microparticle	sp	9606	1	3	Human_Canonical_pSP_2023_0630		15	22
TRUE	OA / H	Ubiquitin-conjugating enzyme E2 variant 1	UBE2V1	Q13404	OA	H	70	Q13404	35.7763	75.7937	1.08307	1.08307	111.855	2.11855	0.113968	0.0723609	69	0.244337	Q13404	UB2V1_HUMAN	Homo sapiens	0	16495	activation of MAPK activity,protein polyubiquitination,stimulatory C-type lectin receptor signaling pathway,regulation of DNA repair,postreplication repair,regulation of transcription, DNA-templated,JNK cascade,cell differentiation,Fc-epsilon receptor signaling pathway,positive regulation of I-kappaB kinase/NF-kappaB signaling,positive regulation of transcription, DNA-templated,T cell receptor si…	protein binding,ubiquitin protein ligase binding,ubiquitin protein ligase activity	ubiquitin ligase complex,nucleus,nucleoplasm,cytoplasm,cytosol,ubiquitin conjugating enzyme complex,UBC13-UEV1A complex,extracellular exosome	sp	9606	1	2	Human_Canonical_pSP_2023_0630		5	5
TRUE	OA / H	Sulfhydryl oxidase 1	QSOX1	O00391	OA	H	98	O00391	105.365	125.483	0.252106	0.252106	19.0944	1.19094	0.118716	0.0750351	97	0.168781	O00391	QSOX1_HUMAN	Homo sapiens	0.023	82577.7	platelet degranulation,negative regulation of macroautophagy,neutrophil degranulation,post-translational protein modification,cellular protein metabolic process,cell redox homeostasis,oxidation-reduction process,protein folding	protein disulfide isomerase activity,flavin-linked sulfhydryl oxidase activity	extracellular region,extracellular space,endoplasmic reticulum lumen,Golgi apparatus,integral component of Golgi membrane,platelet alpha granule lumen,specific granule lumen,intracellular membrane-bounded organelle,intercellular bridge,extracellular exosome,tertiary granule lumen	sp	9606	1	3	Human_Canonical_pSP_2023_0630		7	7
TRUE	OA / H	Attractin	ATRN	O75882	OA	H	154	O75882	260.732	262.934	0.0121371	0.0121371	0.844826	1.00845	0.12071	0.0761232	153	0.122558	O75882	ATRN_HUMAN	Homo sapiens	0.076	158537	inflammatory response,response to oxidative stress,cerebellum development,regulation of multicellular organism growth,myelination,pigmentation	receptor activity,carbohydrate binding	extracellular space,cytoplasm,plasma membrane,integral component of plasma membrane,extracellular exosome	sp	9606	1	2	Human_Canonical_pSP_2023_0630		11	11
TRUE	OA / H	Interleukin-1 receptor accessory protein	IL1RAP	Q9NPH3	OA	H	42	Q9NPH3	68.0852	89.7311	0.398267	0.398267	31.7923	1.31792	0.121554	0.0764837	41	0.243271	Q9NPH3	IL1AP_HUMAN	Homo sapiens	0.033	65418.4	inflammatory response,immune response,cytokine-mediated signaling pathway,positive regulation of interleukin-13 production,positive regulation of interleukin-5 production,interleukin-33-mediated signaling pathway,interleukin-2 biosynthetic process,innate immune response,positive regulation of NF-kappaB transcription factor activity,positive regulation of synapse assembly,macromolecular complex as…	interleukin-33 receptor activity,signal transducer activity,interleukin-1 receptor activity,protein tyrosine kinase binding	extracellular space,plasma membrane,integral component of plasma membrane,membrane	sp	9606	1	2	Human_Canonical_pSP_2023_0630		3	3
TRUE	OA / H	3-ketoacyl-CoA thiolase, mitochondrial	ACAA2	P42765	OA	H	42	P42765	144.261	148.033	0.0372419	0.0372419	2.61502	1.02615	0.122804	0.0769241	41	0.252406	P42765	THIM_HUMAN	Homo sapiens	0.03	41924.2	fatty acid beta-oxidation,cholesterol biosynthetic process,cellular response to hypoxia,negative regulation of mitochondrial outer membrane permeabilization involved in apoptotic signaling pathway,negative regulation of mitochondrial membrane permeability involved in apoptotic process	RNA binding,acetyl-CoA C-acyltransferase activity,protein binding	mitochondrion,mitochondrial inner membrane,mitochondrial matrix,extracellular exosome	sp	9606	1	2	Human_Canonical_pSP_2023_0630		3	3
TRUE	OA / H	UV excision repair protein RAD23 homolog A	RAD23A	P54725	OA	H	56	P54725	14.0275	23.7988	0.762624	0.762624	69.6574	1.69657	0.122661	0.0769241	55	0.233597	P54725	RD23A_HUMAN	Homo sapiens	0	39609.2	nucleotide-excision repair,viral process,protein deubiquitination,protein destabilization,regulation of proteasomal ubiquitin-dependent protein catabolic process,positive regulation of proteasomal ubiquitin-dependent protein catabolic process,proteasome-mediated ubiquitin-dependent protein catabolic process,positive regulation of viral genome replication,positive regulation of cell cycle	damaged DNA binding,single-stranded DNA binding,protein binding,kinase binding,polyubiquitin binding,ubiquitin-specific protease binding	proteasome complex,nucleus,nucleoplasm,cytoplasm,microtubule organizing center,cytosol,macromolecular complex,intracellular membrane-bounded organelle	sp	9606	1	1	Human_Canonical_pSP_2023_0630		4	4
TRUE	OA / H	Trypsin-2	PRSS2	P07478	OA	H	70	P07478	29859.8	28078.2	-0.0887515	0.0887515	-5.96638	0.940336	0.12605	0.078781	69	0.367986	P07478	TRY2_HUMAN	Homo sapiens	0.081	26487.8	proteolysis,digestion,antimicrobial humoral response,extracellular matrix disassembly,positive regulation of cell growth,collagen catabolic process,neutrophil degranulation,positive regulation of cell adhesion	metalloendopeptidase activity,serine-type endopeptidase activity,calcium ion binding,protein binding,serine-type peptidase activity	extracellular region,extracellular space,extracellular matrix,azurophil granule lumen	sp	9606	1	1	Human_Canonical_pSP_2023_0630		4	5
TRUE	OA / H	Immunoglobulin heavy constant gamma 2	IGHG2	P01859	OA	H	378	P01859	159275	160653	0.0124269	0.0124269	0.865091	1.00865	0.126861	0.0789358	377	0.104824	P01859	IGHG2_HUMAN	Homo sapiens	0.327	43805.8	proteolysis,phagocytosis, recognition,phagocytosis, engulfment,complement activation,complement activation, classical pathway,regulation of complement activation,Fc-gamma receptor signaling pathway involved in phagocytosis,defense response to bacterium,innate immune response,B cell receptor signaling pathway,positive regulation of B cell activation	antigen binding,serine-type endopeptidase activity,protein binding,immunoglobulin receptor binding	extracellular region,extracellular space,external side of plasma membrane,immunoglobulin complex, circulating,extracellular exosome,blood microparticle	sp	9606	1	3	Human_Canonical_pSP_2023_0630		13	27
TRUE	OA / H	Protein-L-isoaspartate(D-aspartate) O-methyltransferase	PCMT1	P22061	OA	H	28	P22061	21.7026	41.5931	0.938474	0.938474	91.6501	1.9165	0.126598	0.0789358	27	0.375702	P22061	PIMT_HUMAN	Homo sapiens	0	24636.4	protein methylation,protein repair	protein-L-isoaspartate (D-aspartate) O-methyltransferase activity,protein binding,cadherin binding	cytoplasm,cytosol,extracellular exosome,extracellular vesicle	sp	9606	1	4	Human_Canonical_pSP_2023_0630		2	2
TRUE	OA / H	Immunoglobulin lambda variable 3-25	IGLV3-25	P01717	OA	H	42	P01717	229.696	281.167	0.291701	0.291701	22.4083	1.22408	0.127525	0.0791729	41	0.318328	P01717	LV325_HUMAN	Homo sapiens	0.286	12011.4	proteolysis,receptor-mediated endocytosis,immune response,complement activation,complement activation, classical pathway,regulation of complement activation,Fc-epsilon receptor signaling pathway,Fc-gamma receptor signaling pathway involved in phagocytosis,regulation of immune response,leukocyte migration	antigen binding,serine-type endopeptidase activity	extracellular region,plasma membrane,extracellular exosome,blood microparticle	sp	9606	1	2	Human_Canonical_pSP_2023_0630		3	3
TRUE	OA / H	Cadherin-5	CDH5	P33151	OA	H	28	P33151	62.5012	49.997	-0.322043	0.322043	-20.0063	0.799937	0.134382	0.0826969	27	0.19898	P33151	CADH5_HUMAN	Homo sapiens	0.013	87528.4	blood vessel maturation,cell-cell junction assembly,homophilic cell adhesion via plasma membrane adhesion molecules,transforming growth factor beta receptor signaling pathway,negative regulation of cell proliferation,adherens junction organization,positive regulation of angiogenesis,negative regulation of inflammatory response,positive regulation of establishment of endothelial barrier,regulation…	receptor binding,calcium ion binding,protein binding,beta-catenin binding,protein phosphatase binding,ion channel binding,cytoskeletal protein binding,protein homodimerization activity,cadherin binding	plasma membrane,cell-cell junction,cell-cell adherens junction,bicellular tight junction,external side of plasma membrane,cell surface,membrane,integral component of membrane,cell junction,catenin complex	sp	9606	1	5	Human_Canonical_pSP_2023_0630		2	2
TRUE	OA / H	Immunoglobulin heavy variable 5-51	IGHV5-51	A0A0C4DH38	OA	H	84	A0A0C4DH38	1317.55	1178.78	-0.160564	0.160564	-10.5325	0.894675	0.13756	0.0844666	83	0.226314	A0A0C4DH38	HV551_HUMAN	Homo sapiens	0.47	12674.5	phagocytosis, recognition,phagocytosis, engulfment,complement activation, classical pathway,defense response to bacterium,innate immune response,B cell receptor signaling pathway,positive regulation of B cell activation	antigen binding,immunoglobulin receptor binding	external side of plasma membrane,immunoglobulin complex, circulating,blood microparticle	sp	9606	3	1	Human_Canonical_pSP_2023_0630		4	6
TRUE	OA / H	NSFL1 cofactor p47	NSFL1C	Q9UNZ2	OA	H	42	Q9UNZ2	8.99881	20.6543	1.19864	1.19864	129.522	2.29522	0.139381	0.0853975	41	0.265389	Q9UNZ2	NSF1C_HUMAN	Homo sapiens	0	40572.8	autophagosome assembly,Golgi organization,nuclear envelope reassembly,proteasome-mediated ubiquitin-dependent protein catabolic process,regulation of phosphoprotein phosphatase activity,membrane fusion	protein binding,phospholipid binding,protein phosphatase regulator activity,ubiquitin binding,ATPase binding	nucleus,nucleoplasm,chromosome,Golgi stack,cytosol,plasma membrane,intermediate filament cytoskeleton,VCP-NSFL1C complex	sp	9606	1	2	Human_Canonical_pSP_2023_0630		2	3
TRUE	OA / H	T-complex protein 1 subunit epsilon	CCT5	P48643	OA	H	42	P48643	306.183	242.102	-0.33878	0.33878	-20.9291	0.790709	0.140046	0.0856178	41	0.452465	P48643	TCPE_HUMAN	Homo sapiens	0	59671	protein folding,'de novo' protein folding,binding of sperm to zona pellucida,response to virus,positive regulation of telomere maintenance via telomerase,protein stabilization,chaperone-mediated protein folding,toxin transport,positive regulation of establishment of protein localization to telomere,positive regulation of protein localization to Cajal body,positive regulation of telomerase RNA loc…	mRNA 3'-UTR binding,protein binding,ATP binding,G-protein beta-subunit binding,protein binding involved in protein folding,mRNA 5'-UTR binding,beta-tubulin binding,unfolded protein binding	zona pellucida receptor complex,nucleolus,centrosome,cytosol,chaperonin-containing T-complex,microtubule,myelin sheath,cell body,extracellular exosome	sp	9606	1	1	Human_Canonical_pSP_2023_0630		3	3
TRUE	OA / H	Cadherin-13	CDH13	P55290	OA	H	28	P55290	14.3325	12.4239	-0.206175	0.206175	-13.3168	0.866832	0.140574	0.0857436	27	0.215704	P55290	CAD13_HUMAN	Homo sapiens	0	78286.9	mitotic cell cycle,positive regulation of endothelial cell proliferation,positive regulation of cell-matrix adhesion,sprouting angiogenesis,homophilic cell adhesion via plasma membrane adhesion molecules,negative regulation of cell adhesion,Rho protein signal transduction,negative regulation of cell proliferation,calcium-dependent cell-cell adhesion via plasma membrane cell adhesion molecules,Rac…	calcium ion binding,low-density lipoprotein particle binding,protein homodimerization activity,cadherin binding,adiponectin binding,lipoprotein particle binding,cytoskeletal protein binding	extracellular region,extracellular space,cytoplasm,plasma membrane,caveola,focal adhesion,external side of plasma membrane,extracellular matrix,anchored component of membrane,neuron projection,perinuclear region of cytoplasm,extracellular exosome,cell-cell adherens junction,cell surface,catenin complex	sp	9606	1	1	Human_Canonical_pSP_2023_0630		2	2
TRUE	OA / H	Thioredoxin	TXN	P10599	OA	H	70	P10599	591.786	426.272	-0.4733	0.4733	-27.9685	0.720315	0.141579	0.0859917	69	0.253667	P10599	THIO_HUMAN	Homo sapiens	0.314	11737.5	negative regulation of transcription from RNA polymerase II promoter,transcription, DNA-templated,glycerol ether metabolic process,signal transduction,cell-cell signaling,cell proliferation,response to radiation,nucleobase-containing small molecule interconversion,protein repair,activation of protein kinase B activity,positive regulation of peptidyl-serine phosphorylation,regulation of protein im…	RNA binding,thioredoxin-disulfide reductase activity,protein binding,protein disulfide oxidoreductase activity,peptide disulfide oxidoreductase activity,oxidoreductase activity, acting on a sulfur group of donors, disulfide as acceptor,protein-disulfide reductase activity	nucleus,cytoplasm,mitochondrion,cytosol,extracellular exosome	sp	9606	1	3	Human_Canonical_pSP_2023_0630		5	5
TRUE	OA / H	Complement C1s subcomponent	C1S	P09871	OA	H	168	P09871	709.15	726.859	0.0355849	0.0355849	2.49723	1.02497	0.146408	0.0883499	167	0.117736	P09871	C1S_HUMAN	Homo sapiens	0.169	76684.4	complement activation, lectin pathway,proteolysis,complement activation,complement activation, classical pathway,regulation of complement activation	serine-type endopeptidase activity,calcium ion binding,protein binding,identical protein binding	extracellular region,extracellular exosome,blood microparticle,extracellular space	sp	9606	1	1	Human_Canonical_pSP_2023_0630		10	12
TRUE	OA / H	CD5 antigen-like	CD5L	O43866	OA	H	140	O43866	689.717	350.764	-0.975504	0.975504	-49.1438	0.508562	0.146776	0.0883813	139	0.181437	O43866	CD5L_HUMAN	Homo sapiens	0.176	38087.8	immune system process,receptor-mediated endocytosis,apoptotic process,inflammatory response,cellular defense response	scavenger receptor activity	extracellular region,extracellular space,cytoplasm,membrane,extracellular exosome,blood microparticle	sp	9606	1	1	Human_Canonical_pSP_2023_0630		10	10
TRUE	OA / H	Malate dehydrogenase, cytoplasmic	MDH1	P40925	OA	H	154	P40925	235.938	346.118	0.552859	0.552859	46.699	1.46699	0.148539	0.0890599	153	0.160952	P40925	MDHC_HUMAN	Homo sapiens	0.087	36426.1	gluconeogenesis,tricarboxylic acid cycle,oxaloacetate metabolic process,malate metabolic process,NADH metabolic process	malic enzyme activity,protein binding,L-malate dehydrogenase activity,diiodophenylpyruvate reductase activity,NAD binding	extracellular space,mitochondrion,cytosol,myelin sheath,extracellular exosome	sp	9606	1	4	Human_Canonical_pSP_2023_0630		10	11
TRUE	OA / H	Creatine kinase B-type	CKB	P12277	OA	H	42	P12277	27.8769	32.2618	0.210756	0.210756	15.7295	1.15729	0.150834	0.0900503	41	0.297347	P12277	KCRB_HUMAN	Homo sapiens	0	42644.3	creatine metabolic process,phosphorylation,cerebellum development,substantia nigra development,cellular chloride ion homeostasis	creatine kinase activity,protein binding,ATP binding,ubiquitin protein ligase binding	extracellular space,nucleus,mitochondrion,cytosol,dendrite,neuronal cell body,myelin sheath,extracellular exosome	sp	9606	1	1	Human_Canonical_pSP_2023_0630		3	3
TRUE	OA / H	Immunoglobulin kappa light chain	NaN	P0DOX7	OA	H	308	P0DOX7	204652	173469	-0.238491	0.238491	-15.2369	0.847631	0.15483	0.0920434	307	0.145036	P0DOX7	IGK_HUMAN	Homo sapiens	0.57	23379.1				sp	9606	1	1	Human_Canonical_pSP_2023_0630		11	22
TRUE	OA / H	Ras-related protein Rab-10	RAB10	P61026	OA	H	28	P61026	63.7117	102.136	0.68086	0.68086	60.3095	1.6031	0.158895	0.0940048	27	0.398489	P61026	RAB10_HUMAN	Homo sapiens	0.035	22540.9	Golgi to plasma membrane transport,vesicle docking involved in exocytosis,axonogenesis,protein secretion,vesicle-mediated transport,endosomal transport,regulation of exocytosis,antigen processing and presentation,polarized epithelial cell differentiation,cellular response to insulin stimulus,Golgi to plasma membrane protein transport,neutrophil degranulation,establishment of neuroblast polarity,e…	GTPase activity,protein binding,GTP binding,GDP binding,myosin V binding,cadherin binding involved in cell-cell adhesion	Golgi membrane,endosome,endoplasmic reticulum membrane,Golgi apparatus,trans-Golgi network,cytosol,plasma membrane,cell-cell adherens junction,focal adhesion,cilium,cytoplasmic vesicle membrane,secretory granule membrane,phagocytic vesicle membrane,insulin-responsive compartment,recycling endosome,recycling endosome membrane,extracellular exosome,exocytic vesicle,endoplasmic reticulum tubular net…	sp	9606	1	1	Human_Canonical_pSP_2023_0630		2	2
TRUE	OA / H	4-trimethylaminobutyraldehyde dehydrogenase	ALDH9A1	P49189	OA	H	56	P49189	46.6553	63.2585	0.43922	0.43922	35.5871	1.35587	0.165755	0.0966905	55	0.253155	P49189	AL9A1_HUMAN	Homo sapiens	0	53801.9	cellular aldehyde metabolic process,neurotransmitter biosynthetic process,hormone metabolic process,carnitine biosynthetic process,oxidation-reduction process	3-chloroallyl aldehyde dehydrogenase activity,aldehyde dehydrogenase (NAD) activity,aminobutyraldehyde dehydrogenase activity,1-pyrroline dehydrogenase activity,4-trimethylammoniobutyraldehyde dehydrogenase activity	cytoplasm,cytosol,extracellular exosome	sp	9606	1	3	Human_Canonical_pSP_2023_0630		4	4
TRUE	OA / H	Cathepsin D	CTSD	P07339	OA	H	70	P07339	146.389	158.61	0.115677	0.115677	8.34832	1.08348	0.168726	0.0981574	69	0.225538	P07339	CATD_HUMAN	Homo sapiens	0.036	44552.2	proteolysis,autophagy,antigen processing and presentation of exogenous peptide antigen via MHC class II,protein catabolic process,collagen catabolic process,neutrophil degranulation	aspartic-type endopeptidase activity,cysteine-type endopeptidase activity,serine-type endopeptidase activity,protein binding	extracellular region,extracellular space,lysosome,specific granule lumen,melanosome,lysosomal lumen,membrane raft,extracellular exosome,tertiary granule lumen,ficolin-1-rich granule lumen,extracellular matrix	sp	9606	1	1	Human_Canonical_pSP_2023_0630		5	5
TRUE	OA / H	Phosphoglycerate mutase 2	PGAM2	P15259	OA	H	70	P15259	166.257	166.414	0.00135919	0.00135919	0.0942561	1.00094	0.168971	0.0981574	69	0.207639	P15259	PGAM2_HUMAN	Homo sapiens	0.055	28766.2	gluconeogenesis,glycolytic process,striated muscle contraction,Notch signaling pathway,spermatogenesis,regulation of pentose-phosphate shunt,response to mercury ion,canonical glycolysis	bisphosphoglycerate mutase activity,phosphoglycerate mutase activity,hydrolase activity,2,3-bisphosphoglycerate-dependent phosphoglycerate mutase activity,cofactor binding	nucleus,cytosol,extracellular exosome	sp	9606	1	3	Human_Canonical_pSP_2023_0630		4	5
TRUE	OA / H	Endothelial protein C receptor	PROCR	Q9UNN8	OA	H	42	Q9UNN8	117.624	172.581	0.553087	0.553087	46.7222	1.46722	0.171481	0.0989992	41	0.31663	Q9UNN8	EPCR_HUMAN	Homo sapiens	0.038	26671.4	blood coagulation,negative regulation of coagulation,leukocyte migration	receptor activity,protein binding	extracellular region,centrosome,plasma membrane,integral component of plasma membrane,focal adhesion,cell surface,extracellular exosome	sp	9606	1	1	Human_Canonical_pSP_2023_0630		3	3
TRUE	OA / H	Platelet basic protein	PPBP	P02775	OA	H	56	P02775	115.452	113.285	-0.027338	0.027338	-1.87708	0.981229	0.171861	0.0990145	55	0.278212	P02775	CXCL7_HUMAN	Homo sapiens	0	13894.2	platelet degranulation,inflammatory response,immune response,G-protein coupled receptor signaling pathway,regulation of receptor activity,response to lipopolysaccharide,regulation of cell proliferation,defense response to bacterium,neutrophil degranulation,positive regulation of cell division,cell chemotaxis,chemokine-mediated signaling pathway,positive regulation of neutrophil chemotaxis,glucose…	glucose transmembrane transporter activity,chemokine activity,growth factor activity,CXCR chemokine receptor binding	extracellular region,extracellular space,platelet alpha granule lumen,tertiary granule lumen	sp	9606	1	3	Human_Canonical_pSP_2023_0630		4	4
TRUE	OA / H	Tubulin beta chain;Tubulin beta-4B chain	TUBB	P07437	OA	H	84	P07437;P68371	240.213	298.798	0.314853	0.314853	24.3885	1.24389	0.172431	0.0990276	83	0.140051	P07437;P68371	TBB5_HUMAN;TBB4B_HUMAN	Homo sapiens	13.7%;13.7%	49670.81;49831	G2/M transition of mitotic cell cycle,microtubule-based process,cellular process,regulation of G2/M transition of mitotic cell cycle,cytoskeleton-dependent intracellular transport,natural killer cell mediated cytotoxicity,neutrophil degranulation,spindle assembly,cell division,ciliary basal body docking,mitotic cell cycle,microtubule cytoskeleton organization;G2/M transition of mitotic cell cycle…	GTPase activity,structural molecule activity,structural constituent of cytoskeleton,protein binding,GTP binding,protein domain specific binding,ubiquitin protein ligase binding,GTPase activating protein binding,MHC class I protein binding;double-stranded RNA binding,GTPase activity,structural constituent of cytoskeleton,GTP binding,MHC class I protein binding,unfolded protein binding	extracellular region,nucleus,nuclear envelope lumen,cytoplasm,cytoskeleton,microtubule,azurophil granule lumen,cytoplasmic ribonucleoprotein granule,cell body,membrane raft,extracellular exosome;extracellular region,nucleus,cytosol,cytoskeleton,microtubule,azurophil granule lumen,myelin sheath,extracellular exosome,extracellular vesicle,cytoplasm	sp	9606	1	2;1	Human_Canonical_pSP_2023_0630		6	6
TRUE	OA / H	Bifunctional phosphoribosylaminoimidazole carboxylase/phosphoribosylaminoimidazole succinocarboxamide synthetase	PAICS	P22234	OA	H	56	P22234	44.9232	57.0184	0.343967	0.343967	26.9242	1.26924	0.172591	0.0990276	55	0.298779	P22234	PUR6_HUMAN	Homo sapiens	0.024	47079.2	'de novo' IMP biosynthetic process,purine nucleobase biosynthetic process,purine ribonucleoside monophosphate biosynthetic process	phosphoribosylaminoimidazole carboxylase activity,phosphoribosylaminoimidazolesuccinocarboxamide synthase activity,protein binding,ATP binding,identical protein binding,cadherin binding	cytoplasm,cytosol,membrane,extracellular exosome	sp	9606	1	3	Human_Canonical_pSP_2023_0630		4	4
TRUE	OA / H	Complement component C6	C6	P13671	OA	H	280	P13671	899.071	975.03	0.117013	0.117013	8.44869	1.08449	0.178547	0.102236	279	0.0755392	P13671	CO6_HUMAN	Homo sapiens	0.215	104786	in utero embryonic development,positive regulation of activation of membrane attack complex,complement activation,complement activation, classical pathway,cytolysis,regulation of complement activation,innate immune response,positive regulation of angiogenesis	protein binding	extracellular region,membrane attack complex,extracellular exosome	sp	9606	1	3	Human_Canonical_pSP_2023_0630		18	20
TRUE	OA / H	Acetyl-coenzyme A synthetase, cytoplasmic	ACSS2	Q9NR19	OA	H	42	Q9NR19	13.7179	21.5568	0.652081	0.652081	57.1433	1.57143	0.180294	0.103025	41	0.249959	Q9NR19	ACSA_HUMAN	Homo sapiens	0	78579.6	ethanol oxidation,mitochondrion organization,lipid biosynthetic process,acetate biosynthetic process,acetyl-CoA biosynthetic process from acetate,propionate biosynthetic process	acetate-CoA ligase activity,ATP binding,AMP binding	nucleoplasm,cytoplasm,mitochondrial matrix,cytosol,intracellular membrane-bounded organelle	sp	9606	1	1	Human_Canonical_pSP_2023_0630		3	3
TRUE	OA / H	1,4-alpha-glucan-branching enzyme	GBE1	Q04446	OA	H	28	Q04446	20.6418	22.1049	0.0987975	0.0987975	7.08805	1.07088	0.187848	0.106472	27	0.364838	Q04446	GLGB_HUMAN	Homo sapiens	0	80473.9	glycogen metabolic process,glycogen biosynthetic process,generation of precursor metabolites and energy,carbohydrate metabolic process	1,4-alpha-glucan branching enzyme activity,hydrolase activity, hydrolyzing O-glycosyl compounds,protein binding,carbohydrate binding,cation binding,Requires Ontology	cytosol,extracellular exosome,cytoplasm	sp	9606	1	3	Human_Canonical_pSP_2023_0630		2	2
TRUE	OA / H	Heat shock protein beta-1	HSPB1	P04792	OA	H	70	P04792	182.452	173.651	-0.071324	0.071324	-4.82359	0.951764	0.1913	0.10821	69	0.154767	P04792	HSPB1_HUMAN	Homo sapiens	0	22782.5	retina homeostasis,regulation of protein phosphorylation,regulation of translational initiation,negative regulation of protein kinase activity,response to unfolded protein,response to virus,regulation of autophagy,positive regulation of interleukin-1 beta production,intracellular signal transduction,cellular response to vascular endothelial growth factor stimulus,positive regulation of endothelia…	RNA binding,protein kinase C binding,protein binding,protein kinase C inhibitor activity,protein kinase binding,identical protein binding,protein homodimerization activity,ubiquitin binding,protein binding involved in protein folding	proteasome complex,extracellular space,nucleus,cytoplasm,spindle,cytosol,cytoskeleton,plasma membrane,focal adhesion,Z disc,extracellular exosome,axon cytoplasm	sp	9606	1	2	Human_Canonical_pSP_2023_0630		5	5
TRUE	OA / H	Immunoglobulin kappa variable 1-17	IGKV1-17	P01599	OA	H	70	P01599	314.79	319.895	0.0232114	0.0232114	1.62191	1.01622	0.192121	0.108455	69	0.245088	P01599	KV117_HUMAN	Homo sapiens	0.239	12778.5	proteolysis,receptor-mediated endocytosis,immune response,complement activation,complement activation, classical pathway,regulation of complement activation,Fc-epsilon receptor signaling pathway,Fc-gamma receptor signaling pathway involved in phagocytosis,regulation of immune response,leukocyte migration	antigen binding,serine-type endopeptidase activity	extracellular region,plasma membrane,extracellular exosome,blood microparticle	sp	9606	1	2	Human_Canonical_pSP_2023_0630		3	5
TRUE	OA / H	Acireductone dioxygenase	ADI1	Q9BV57	OA	H	28	Q9BV57	21.6009	19.6299	-0.138039	0.138039	-9.12467	0.908753	0.193542	0.10894	27	0.40208	Q9BV57	MTND_HUMAN	Homo sapiens	0	21498.4	L-methionine biosynthetic process from methylthioadenosine,oxidation-reduction process,methionine metabolic process	protein binding,acireductone dioxygenase [iron(II)-requiring] activity,oxidoreductase activity,metal ion binding	nucleus,cytoplasm,cytosol,plasma membrane	sp	9606	1	1	Human_Canonical_pSP_2023_0630		2	2
TRUE	OA / H	Peroxiredoxin-5, mitochondrial	PRDX5	P30044	OA	H	56	P30044	130.198	98.684	-0.399815	0.399815	-24.2044	0.757956	0.195091	0.10947	55	0.224556	P30044	PRDX5_HUMAN	Homo sapiens	0.051	22086.4	apoptotic process,inflammatory response,response to oxidative stress,negative regulation of transcription from RNA polymerase III promoter,cellular response to oxidative stress,cellular response to reactive oxygen species,negative regulation of apoptotic process,negative regulation of cysteine-type endopeptidase activity involved in apoptotic process,cell redox homeostasis,oxidation-reduction pro…	RNA polymerase III regulatory region DNA binding,peroxidase activity,receptor binding,thioredoxin peroxidase activity,cysteine-type endopeptidase inhibitor activity involved in apoptotic process,protein dimerization activity	extracellular space,nucleus,cytoplasm,mitochondrion,mitochondrial matrix,peroxisome,peroxisomal matrix,cytosol,cytoplasmic vesicle,intracellular membrane-bounded organelle,perinuclear region of cytoplasm,extracellular exosome	sp	9606	1	4	Human_Canonical_pSP_2023_0630		4	4
TRUE	OA / H	Immunoglobulin lambda variable 8-61	IGLV8-61	A0A075B6I0	OA	H	28	A0A075B6I0	43.6473	168.03	1.94476	1.94476	284.973	3.84973	0.198805	0.111032	27	0.693275	A0A075B6I0	LV861_HUMAN	Homo sapiens	0.148	12814.4	adaptive immune response,immunoglobulin production,immune response	antigen binding	extracellular space,plasma membrane	sp	9606	3	7	Human_Canonical_pSP_2023_0630		2	2
TRUE	OA / H	Lumican	LUM	P51884	OA	H	280	P51884	9463.13	10997.6	0.216801	0.216801	16.2154	1.16215	0.199064	0.111032	279	0.103525	P51884	LUM_HUMAN	Homo sapiens	0.429	38429	visual perception,response to organic cyclic compound,keratan sulfate biosynthetic process,extracellular matrix organization,collagen fibril organization,positive regulation of transforming growth factor beta1 production,keratan sulfate catabolic process,positive regulation of transcription from RNA polymerase II promoter,cartilage development,response to growth factor,axonogenesis	extracellular matrix structural constituent,protein binding,collagen binding	extracellular region,proteinaceous extracellular matrix,fibrillar collagen trimer,extracellular space,Golgi lumen,extracellular matrix,lysosomal lumen,extracellular exosome	sp	9606	1	2	Human_Canonical_pSP_2023_0630		14	20
TRUE	OA / H	Inter-alpha-trypsin inhibitor heavy chain H3	ITIH3	Q06033	OA	H	140	Q06033	760.476	719.439	-0.0800301	0.0800301	-5.39621	0.946038	0.206283	0.11483	139	0.129712	Q06033	ITIH3_HUMAN	Homo sapiens	0.12	99849.2	platelet degranulation,negative regulation of endopeptidase activity,hyaluronan metabolic process	endopeptidase inhibitor activity,serine-type endopeptidase inhibitor activity	extracellular region,platelet dense granule lumen,extracellular exosome	sp	9606	1	2	Human_Canonical_pSP_2023_0630		10	10
TRUE	OA / H	Dystroglycan 1	DAG1	Q14118	OA	H	28	Q14118	32.7769	21.6917	-0.595536	0.595536	-33.8201	0.661799	0.214669	0.119024	27	0.251701	Q14118	DAG1_HUMAN	Homo sapiens	0.032	97441.5	positive regulation of cell-matrix adhesion,morphogenesis of an epithelial sheet,protein O-linked glycosylation,membrane protein ectodomain proteolysis,NLS-bearing protein import into nucleus,cytoskeletal anchoring at plasma membrane,aging,regulation of gastrulation,regulation of epithelial to mesenchymal transition,response to denervation involved in regulation of muscle adaptation,calcium-depen…	virus receptor activity,dystroglycan binding,actin binding,calcium ion binding,protein binding,structural constituent of muscle,tubulin binding,vinculin binding,SH2 domain binding,identical protein binding,laminin-1 binding,alpha-actinin binding	extracellular region,basement membrane,extracellular space,nucleoplasm,cytoplasm,endoplasmic reticulum lumen,Golgi lumen,cytosol,cytoskeleton,plasma membrane,cell-cell adherens junction,focal adhesion,external side of plasma membrane,dystrophin-associated glycoprotein complex,dystroglycan complex,integral component of membrane,basolateral plasma membrane,lamellipodium,filopodium,extracellular mat…	sp	9606	1	2	Human_Canonical_pSP_2023_0630		2	2
TRUE	OA / H	Carboxypeptidase N catalytic chain	CPN1	P15169	OA	H	28	P15169	32.736	52.0678	0.669514	0.669514	59.0537	1.59054	0.215356	0.119169	27	0.338391	P15169	CBPN_HUMAN	Homo sapiens	0.02	52286.2	bradykinin catabolic process,insulin processing,regulation of complement activation,response to glucocorticoid,protein processing,peptide metabolic process	metallocarboxypeptidase activity,serine-type carboxypeptidase activity,zinc ion binding	extracellular region,extracellular space,Golgi apparatus,secretory granule,neuronal cell body,synaptic membrane	sp	9606	1	1	Human_Canonical_pSP_2023_0630		2	2
TRUE	OA / H	Immunoglobulin heavy variable 3-7	IGHV3-7	P01780	OA	H	28	P01780	2781.35	3505.78	0.333948	0.333948	26.0458	1.26046	0.219133	0.120782	27	0.406427	P01780	HV307_HUMAN	Homo sapiens	0.137	12942.7	proteolysis,receptor-mediated endocytosis,immune response,complement activation,complement activation, classical pathway,regulation of complement activation,Fc-epsilon receptor signaling pathway,Fc-gamma receptor signaling pathway involved in phagocytosis,regulation of immune response,leukocyte migration	antigen binding,serine-type endopeptidase activity	extracellular region,plasma membrane,extracellular exosome,blood microparticle	sp	9606	1	2	Human_Canonical_pSP_2023_0630		2	2
TRUE	OA / H	Dopamine beta-hydroxylase	DBH	P09172	OA	H	42	P09172	42.066	40.0778	-0.0698512	0.0698512	-4.72637	0.952736	0.221745	0.121904	41	0.280922	P09172	DOPO_HUMAN	Homo sapiens	0.065	69065	cytokine production,blood vessel remodeling,response to amphetamine,leukocyte mediated immunity,octopamine biosynthetic process,chemical synaptic transmission,memory,locomotory behavior,visual learning,regulation of cell proliferation,homoiothermy,dopamine catabolic process,norepinephrine biosynthetic process,catecholamine biosynthetic process,glucose homeostasis,fear response,maternal behavior,p…	catalytic activity,dopamine beta-monooxygenase activity,copper ion binding,L-ascorbic acid binding,oxidoreductase activity, acting on paired donors, with incorporation or reduction of molecular oxygen, reduced ascorbate as one donor, and incorporation of one atom of oxygen	extracellular region,extracellular space,cytoplasm,endoplasmic reticulum,microtubule organizing center,membrane,integral component of membrane,transport vesicle membrane,secretory granule membrane,chromaffin granule lumen,secretory granule lumen,chromaffin granule membrane,intracellular membrane-bounded organelle	sp	9606	1	3	Human_Canonical_pSP_2023_0630		3	3
TRUE	OA / H	SH3 domain-binding glutamic acid-rich-like protein 3	SH3BGRL3	Q9H299	OA	H	28	Q9H299	39.436	50.2172	0.348668	0.348668	27.3385	1.27338	0.222039	0.121904	27	0.235179	Q9H299	SH3L3_HUMAN	Homo sapiens	0.204	10437.7	electron transport chain,cell redox homeostasis	electron carrier activity,protein disulfide oxidoreductase activity	cytoplasm,nuclear body,extracellular exosome	sp	9606	1	1	Human_Canonical_pSP_2023_0630		2	2
TRUE	OA / H	Alpha-crystallin B chain	CRYAB	P02511	OA	H	42	P02511	38.3134	43.7139	0.190244	0.190244	14.0957	1.14096	0.228	0.124931	41	0.339934	P02511	CRYAB_HUMAN	Homo sapiens	0	20158.9	response to hypoxia,lens development in camera-type eye,protein folding,muscle contraction,tubulin complex assembly,muscle organ development,aging,negative regulation of gene expression,regulation of cell death,negative regulation of cell growth,microtubule polymerization or depolymerization,response to estradiol,negative regulation of intracellular transport,negative regulation of protein homool…	beta-amyloid binding,structural constituent of eye lens,protein binding,microtubule binding,identical protein binding,protein homodimerization activity,macromolecular complex binding,metal ion binding,unfolded protein binding	nucleus,nucleoplasm,cytoplasm,mitochondrion,Golgi apparatus,cytosol,cell surface,postsynaptic density,microtubule cytoskeleton,Z disc,axon,M band,actin filament bundle,dendritic spine,perikaryon,myelin sheath,extracellular exosome,synaptic membrane,cardiac myofibril	sp	9606	1	2	Human_Canonical_pSP_2023_0630		3	3
TRUE	OA / H	Glutathione S-transferase Mu 2	GSTM2	P28161	OA	H	42	P28161	33.1233	226.141	2.7713	2.7713	582.723	6.82723	0.234221	0.128089	41	0.414068	P28161	GSTM2_HUMAN	Homo sapiens	0	25744.7	glutathione metabolic process,regulation of release of sequestered calcium ion into cytosol by sarcoplasmic reticulum,regulation of cardiac muscle contraction by regulation of the release of sequestered calcium ion,regulation of skeletal muscle contraction by regulation of release of sequestered calcium ion,nitrobenzene metabolic process,xenobiotic catabolic process,linoleic acid metabolic proces…	glutathione transferase activity,glutathione peroxidase activity,receptor binding,protein binding,enzyme binding,protein homodimerization activity,glutathione binding	cytoplasm,cytosol,sarcoplasmic reticulum,intercellular bridge,extracellular exosome	sp	9606	1	2	Human_Canonical_pSP_2023_0630		3	3
TRUE	OA / H	Talin-1	TLN1	Q9Y490	OA	H	84	Q9Y490	47.307	55.0116	0.217682	0.217682	16.2864	1.16286	0.237713	0.129746	83	0.193	Q9Y490	TLN1_HUMAN	Homo sapiens	0	269767	platelet degranulation,muscle contraction,cytoskeletal anchoring at plasma membrane,cell-cell junction assembly,cell-substrate junction assembly,integrin-mediated signaling pathway,viral process,cortical actin cytoskeleton organization,integrin activation,IRE1-mediated unfolded protein response,platelet aggregation	phosphatidylserine binding,integrin binding,structural constituent of cytoskeleton,protein binding,vinculin binding,LIM domain binding,phosphatidylinositol binding,cadherin binding,actin filament binding	ruffle,extracellular region,cytosol,cytoskeleton,focal adhesion,cell surface,ruffle membrane,extracellular exosome	sp	9606	1	3	Human_Canonical_pSP_2023_0630		6	6
TRUE	OA / H	Fatty acid-binding protein 5	FABP5	Q01469	OA	H	42	Q01469	133.302	106.323	-0.326244	0.326244	-20.239	0.79761	0.249352	0.135307	41	0.300365	Q01469	FABP5_HUMAN	Homo sapiens	0.067	15164.4	lipid metabolic process,epidermis development,triglyceride catabolic process,neutrophil degranulation	fatty acid binding,protein binding,lipid binding	extracellular region,nucleoplasm,cytoplasm,cytosol,plasma membrane,secretory granule membrane,azurophil granule lumen,extracellular exosome	sp	9606	1	3	Human_Canonical_pSP_2023_0630		3	3
TRUE	OA / H	Annexin A1	ANXA1	P04083	OA	H	42	P04083	49.0947	62.8485	0.35631	0.35631	28.0148	1.28015	0.250816	0.135838	41	0.172953	P04083	ANXA1_HUMAN	Homo sapiens	0.078	38714.2	DNA strand renaturation,neutrophil homeostasis,adaptive immune response,monocyte chemotaxis,regulation of leukocyte migration,phagocytosis,inflammatory response,signal transduction,cell surface receptor signaling pathway,G-protein coupled receptor signaling pathway,G-protein coupled receptor signaling pathway, coupled to cyclic nucleotide second messenger,regulation of cell shape,response to X-ra…	single-stranded DNA binding,single-stranded RNA binding,helicase activity,receptor binding,structural molecule activity,calcium ion binding,protein binding,phospholipid binding,calcium-dependent phospholipid binding,phospholipase A2 inhibitor activity,protein binding, bridging,double-stranded DNA-dependent ATPase activity,annealing helicase activity,protein homodimerization activity,calcium-depen…	cornified envelope,phagocytic cup,extracellular region,extracellular space,nucleus,nucleoplasm,cytoplasm,endosome,cytosol,plasma membrane,cell-cell adherens junction,focal adhesion,cell surface,basolateral plasma membrane,apical plasma membrane,lateral plasma membrane,extrinsic component of membrane,cytoplasmic vesicle membrane,extrinsic component of external side of plasma membrane,extrinsic com…	sp	9606	1	2	Human_Canonical_pSP_2023_0630		3	3
TRUE	OA / H	Fructose-bisphosphate aldolase C	ALDOC	P09972	OA	H	28	P09972	7.87306	7.98451	0.020279	0.020279	1.41556	1.01416	0.251854	0.136137	27	0.268002	P09972	ALDOC_HUMAN	Homo sapiens	0	39455.9	fructose metabolic process,gluconeogenesis,fructose 1,6-bisphosphate metabolic process,epithelial cell differentiation,neutrophil degranulation,canonical glycolysis	fructose-bisphosphate aldolase activity,protein binding,cytoskeletal protein binding	extracellular region,mitochondrion,cytosol,cytoskeleton,secretory granule lumen,extracellular exosome,tertiary granule lumen,ficolin-1-rich granule lumen	sp	9606	1	2	Human_Canonical_pSP_2023_0630		2	2
TRUE	OA / H	Adiponectin	ADIPOQ	Q15848	OA	H	28	Q15848	115.695	102.21	-0.178783	0.178783	-11.6552	0.883448	0.253269	0.136639	27	0.424836	Q15848	ADIPO_HUMAN	Homo sapiens	0.139	26413.6	response to hypoxia,positive regulation of protein phosphorylation,glucose metabolic process,generation of precursor metabolites and energy,fatty acid beta-oxidation,response to nutrient,circadian rhythm,response to sucrose,response to glucose,positive regulation of signal transduction,regulation of receptor activity,negative regulation of platelet-derived growth factor receptor signaling pathway…	receptor binding,cytokine activity,hormone activity,protein binding,sialic acid binding,identical protein binding,protein homodimerization activity	extracellular region,collagen trimer,extracellular space,endoplasmic reticulum,cell surface,extracellular exosome	sp	9606	1	1	Human_Canonical_pSP_2023_0630		2	2
TRUE	OA / H	Keratin, type I cytoskeletal 17	KRT17	Q04695	OA	H	28	Q04695	21.4474	11.4601	-0.904187	0.904187	-46.5666	0.534334	0.259297	0.139353	27	0.303064	Q04695	K1C17_HUMAN	Homo sapiens	0	48105.7	signal transduction,epidermis development,positive regulation of cell growth,hair follicle morphogenesis,keratinization,intermediate filament organization,positive regulation of translation,positive regulation of hair follicle development,cornification	structural constituent of cytoskeleton,protein binding,MHC class II receptor activity,MHC class II protein binding	cytosol,intermediate filament,intermediate filament cytoskeleton,extracellular exosome,cell periphery	sp	9606	1	2	Human_Canonical_pSP_2023_0630		2	2
TRUE	OA / H	Phosphatidylcholine-sterol acyltransferase	LCAT	P04180	OA	H	28	P04180	36.0824	39.9401	0.146545	0.146545	10.6915	1.10692	0.267249	0.143078	27	0.255313	P04180	LCAT_HUMAN	Homo sapiens	0.052	49577.9	phospholipid metabolic process,phosphatidylcholine biosynthetic process,cholesterol metabolic process,cholesterol transport,very-low-density lipoprotein particle remodeling,high-density lipoprotein particle remodeling,cholesterol esterification,lipoprotein biosynthetic process,cholesterol homeostasis,reverse cholesterol transport,phosphatidylcholine metabolic process,regulation of high-density li…	phosphatidylcholine-sterol O-acyltransferase activity,protein binding,apolipoprotein A-I binding	extracellular region,extracellular space,high-density lipoprotein particle,extracellular exosome	sp	9606	1	1	Human_Canonical_pSP_2023_0630		2	2
TRUE	OA / H	Insulin-like growth factor-binding protein 6	IGFBP6	P24592	OA	H	42	P24592	576.569	525.163	-0.134727	0.134727	-8.91579	0.910842	0.281753	0.150055	41	0.249161	P24592	IBP6_HUMAN	Homo sapiens	0.158	25322.4	regulation of cell growth,signal transduction,negative regulation of cell proliferation,regulation of insulin-like growth factor receptor signaling pathway,cellular protein metabolic process,negative regulation of canonical Wnt signaling pathway	receptor binding,insulin-like growth factor I binding,insulin-like growth factor II binding	extracellular region,Golgi apparatus,insulin-like growth factor binary complex,extracellular exosome,extracellular space	sp	9606	1	1	Human_Canonical_pSP_2023_0630		3	3
TRUE	OA / H	Fibromodulin	FMOD	Q06828	OA	H	56	Q06828	125.56	147.883	0.236078	0.236078	17.7787	1.17779	0.284687	0.15097	55	0.18852	Q06828	FMOD_HUMAN	Homo sapiens	0.072	43178.8	transforming growth factor beta receptor complex assembly,keratan sulfate biosynthetic process,collagen fibril organization,keratan sulfate catabolic process,axonogenesis		extracellular region,proteinaceous extracellular matrix,extracellular space,Golgi lumen,extracellular matrix,lysosomal lumen	sp	9606	1	2	Human_Canonical_pSP_2023_0630		4	4
TRUE	OA / H	Pyridoxal kinase	PDXK	O00764	OA	H	42	O00764	296.452	581.838	0.97282	0.97282	96.2673	1.96267	0.285851	0.151301	41	0.386716	O00764	PDXK_HUMAN	Homo sapiens	0	35102.3	cell proliferation,pyridoxal 5'-phosphate salvage,phosphorylation,vitamin B6 metabolic process,pyridoxal phosphate biosynthetic process,neutrophil degranulation	magnesium ion binding,ATP binding,zinc ion binding,pyridoxal kinase activity,pyridoxal phosphate binding,potassium ion binding,sodium ion binding,lithium ion binding,protein homodimerization activity	extracellular region,nucleus,nucleoplasm,cytosol,secretory granule lumen,specific granule lumen,extracellular exosome	sp	9606	1	1	Human_Canonical_pSP_2023_0630		3	3
TRUE	OA / H	Adenosine 5'-monophosphoramidase HINT1	HINT1	P49773	OA	H	28	P49773	9.39847	15.2339	0.696786	0.696786	62.089	1.62089	0.288945	0.152076	27	0.327499	P49773	HINT1_HUMAN	Homo sapiens	0.056	13801.9	transcription, DNA-templated,regulation of transcription, DNA-templated,signal transduction,purine ribonucleotide catabolic process,positive regulation of calcium-mediated signaling,intrinsic apoptotic signaling pathway by p53 class mediator	nucleotide binding,protein kinase C binding,hydrolase activity	histone deacetylase complex,nucleus,cytosol,cytoskeleton,plasma membrane,extracellular exosome	sp	9606	1	2	Human_Canonical_pSP_2023_0630		2	2
TRUE	OA / H	GMP reductase 1	GMPR	P36959	OA	H	28	P36959	6.09073	14.6877	1.26992	1.26992	141.148	2.41148	0.290793	0.152476	27	0.391603	P36959	GMPR1_HUMAN	Homo sapiens	0	37418.8	purine nucleobase metabolic process,nucleotide metabolic process,response to cold,purine-containing compound salvage,oxidation-reduction process,purine ribonucleotide interconversion	GMP reductase activity,metal ion binding	cytosol,GMP reductase complex	sp	9606	1	1	Human_Canonical_pSP_2023_0630		2	2
TRUE	OA / H	Hyaluronan-binding protein 2	HABP2	Q14520	OA	H	70	Q14520	187.006	152.142	-0.297667	0.297667	-18.6433	0.813567	0.299492	0.15616	69	0.169146	Q14520	HABP2_HUMAN	Homo sapiens	0.086	62671.7	proteolysis,cell adhesion	serine-type endopeptidase activity,calcium ion binding,glycosaminoglycan binding	extracellular region,extracellular space	sp	9606	1	1	Human_Canonical_pSP_2023_0630		5	5
TRUE	OA / H	Immunoglobulin heavy variable 1-69	IGHV1-69	P01742	OA	H	70	P01742	587.005	606.628	0.0474397	0.0474397	3.34293	1.03343	0.307413	0.158637	69	0.218272	P01742	HV169_HUMAN	Homo sapiens	0.205	12659.4	proteolysis,receptor-mediated endocytosis,immune response,complement activation,complement activation, classical pathway,regulation of complement activation,Fc-epsilon receptor signaling pathway,Fc-gamma receptor signaling pathway involved in phagocytosis,regulation of immune response,leukocyte migration	antigen binding,serine-type endopeptidase activity	extracellular region,plasma membrane	sp	9606	1	2	Human_Canonical_pSP_2023_0630		3	5
TRUE	OA / H	Mimecan	OGN	P20774	OA	H	28	P20774	38.8347	71.5664	0.881937	0.881937	84.2847	1.84285	0.307251	0.158637	27	0.304858	P20774	MIME_HUMAN	Homo sapiens	0.03	33922.2	axonogenesis,regulation of receptor activity,keratan sulfate biosynthetic process,keratan sulfate catabolic process,negative regulation of smooth muscle cell proliferation	protein binding,growth factor activity	extracellular region,proteinaceous extracellular matrix,extracellular space,Golgi lumen,extracellular matrix,lysosomal lumen,extracellular exosome,extracellular vesicle	sp	9606	1	1	Human_Canonical_pSP_2023_0630		2	2
TRUE	OA / H	Vasorin	VASN	Q6EMK4	OA	H	56	Q6EMK4	102.544	100.632	-0.0271504	0.0271504	-1.86432	0.981357	0.308209	0.158637	55	0.138492	Q6EMK4	VASN_HUMAN	Homo sapiens	0.046	71712.6	negative regulation of epithelial to mesenchymal transition,negative regulation of transforming growth factor beta receptor signaling pathway,cellular response to hypoxia,cellular response to redox state	protein binding,cadherin binding,transforming growth factor beta binding	extracellular space,mitochondrion,lysosomal membrane,plasma membrane,cell surface,integral component of membrane,extracellular exosome	sp	9606	1	1	Human_Canonical_pSP_2023_0630		3	4
TRUE	OA / H	Immunoglobulin heavy variable 3-73	IGHV3-73	A0A0B4J1V6	OA	H	42	A0A0B4J1V6	673.502	1111.64	0.722938	0.722938	65.054	1.65054	0.314733	0.161106	41	0.406541	A0A0B4J1V6	HV373_HUMAN	Homo sapiens	0.244	12857.7	phagocytosis, recognition,phagocytosis, engulfment,complement activation, classical pathway,defense response to bacterium,innate immune response,B cell receptor signaling pathway,positive regulation of B cell activation	antigen binding,immunoglobulin receptor binding	external side of plasma membrane,immunoglobulin complex, circulating,blood microparticle	sp	9606	3	1	Human_Canonical_pSP_2023_0630		3	3
TRUE	OA / H	Clusterin	CLU	P10909	OA	H	336	P10909	14012.9	16141.1	0.203983	0.203983	15.1874	1.15187	0.317861	0.16182	335	0.0852367	P10909	CLUS_HUMAN	Homo sapiens	0.296	52494.6	cell morphogenesis,microglial cell activation,release of cytochrome c from mitochondria,platelet degranulation,lipid metabolic process,complement activation,complement activation, classical pathway,response to virus,positive regulation of gene expression,protein import,antimicrobial humoral response,regulation of complement activation,central nervous system myelin maintenance,positive regulation …	beta-amyloid binding,protein binding,ubiquitin protein ligase binding,macromolecular complex binding,tau protein binding,low-density lipoprotein particle receptor binding,chaperone binding,misfolded protein binding,ATPase activity	extracellular region,extracellular space,intracellular,nucleus,cytoplasm,mitochondrion,endoplasmic reticulum,Golgi apparatus,cytosol,cell surface,extracellular matrix,platelet alpha granule lumen,mitochondrial membrane,macromolecular complex,spherical high-density lipoprotein particle,chromaffin granule,perinuclear region of cytoplasm,extracellular exosome,blood microparticle,neurofibrillary tang…	sp	9606	1	1	Human_Canonical_pSP_2023_0630		13	24
TRUE	OA / H	Immunoglobulin kappa variable 1D-13;Immunoglobulin kappa variable 1-13	IGKV1D-13	A0A0B4J2D9	OA	H	28	A0A0B4J2D9;P0DP09	36.5327	30.9881	-0.237473	0.237473	-15.177	0.84823	0.325313	0.165014	27	0.340683	A0A0B4J2D9;P0DP09	KVD13_HUMAN;KV113_HUMAN	Homo sapiens	0%;0%	12569.29;12569.29	adaptive immune response,immunoglobulin production,immune response;adaptive immune response	antigen binding;antigen binding	extracellular space,plasma membrane;extracellular region,plasma membrane	sp	9606	3	1	Human_Canonical_pSP_2023_0630		2	2
TRUE	OA / H	Hydroxyacylglutathione hydrolase, mitochondrial	HAGH	Q16775	OA	H	56	Q16775	17.0434	50.4803	1.5665	1.5665	196.186	2.96186	0.329138	0.166652	55	0.265662	Q16775	GLO2_HUMAN	Homo sapiens	0	33805.8	pyruvate metabolic process,glutathione biosynthetic process,methylglyoxal catabolic process to D-lactate via S-lactoyl-glutathione	hydroxyacylglutathione hydrolase activity,protein binding,metal ion binding	mitochondrial matrix,cytosol,extracellular exosome	sp	9606	1	2	Human_Canonical_pSP_2023_0630		3	4
TRUE	OA / H	Beta-1,4-galactosyltransferase 1	B4GALT1	P15291	OA	H	28	P15291	24.9424	31.5569	0.339355	0.339355	26.5191	1.26519	0.330497	0.167038	27	0.29994	P15291	B4GT1_HUMAN	Homo sapiens	0	43920.3	epithelial cell development,acute inflammatory response,lactose biosynthetic process,galactose metabolic process,protein N-linked glycosylation,cell adhesion,binding of sperm to zona pellucida,penetration of zona pellucida,negative regulation of cell proliferation,oligosaccharide biosynthetic process,keratan sulfate biosynthetic process,extracellular matrix organization,mammary gland development,…	beta-N-acetylglucosaminylglycopeptide beta-1,4-galactosyltransferase activity,N-acetyllactosamine synthase activity,lactose synthase activity,cytoskeletal protein binding,galactosyltransferase activity,manganese ion binding,UDP-galactosyltransferase activity	Golgi trans cisterna,Golgi membrane,extracellular space,Golgi apparatus,plasma membrane,external side of plasma membrane,membrane,integral component of membrane,basolateral plasma membrane,desmosome,filopodium,secretory granule membrane,brush border membrane,Golgi cisterna membrane,azurophil granule membrane,extracellular exosome	sp	9606	1	5	Human_Canonical_pSP_2023_0630		2	2
TRUE	OA / H	Coagulation factor XIII B chain	F13B	P05160	OA	H	42	P05160	135.587	121.706	-0.155819	0.155819	-10.2377	0.897623	0.342469	0.172466	41	0.163828	P05160	F13B_HUMAN	Homo sapiens	0.047	75510.7	blood coagulation		extracellular region	sp	9606	1	3	Human_Canonical_pSP_2023_0630		3	3
TRUE	OA / H	Parkinson disease protein 7	PARK7	Q99497	OA	H	70	Q99497	144.922	199.282	0.459531	0.459531	37.5095	1.3751	0.346875	0.174372	69	0.251608	Q99497	PARK7_HUMAN	Homo sapiens	0.079	19891	negative regulation of protein phosphorylation,positive regulation of acute inflammatory response to antigenic stimulus,DNA repair,negative regulation of protein kinase activity,proteolysis,protein deglycosylation,autophagy,inflammatory response,mitochondrion organization,Ras protein signal transduction,single fertilization,adult locomotory behavior,methylglyoxal metabolic process,detoxification …	transcription coactivator activity,mRNA binding,receptor binding,copper ion binding,protein binding,transcription factor binding,peptidase activity,superoxide dismutase copper chaperone activity,oxidoreductase activity, acting on peroxide as acceptor,enzyme binding,kinase binding,cytokine binding,tyrosine 3-monooxygenase activator activity,L-dopa decarboxylase activator activity,protein deglycase…	chromatin,nucleus,cytoplasm,mitochondrion,mitochondrial intermembrane space,mitochondrial matrix,endoplasmic reticulum,cytosol,plasma membrane,cell-cell adherens junction,PML body,axon,cell body,membrane raft,perinuclear region of cytoplasm,extracellular exosome,presynapse,mitochondrial respiratory chain complex I	sp	9606	1	2	Human_Canonical_pSP_2023_0630		4	5
TRUE	OA / H	Immunoglobulin lambda variable 2-18	IGLV2-18	A0A075B6J9	OA	H	42	A0A075B6J9	101.333	83.9831	-0.270926	0.270926	-17.1213	0.828787	0.349251	0.175252	41	0.355373	A0A075B6J9	LV218_HUMAN	Homo sapiens	0.246	12411.7	adaptive immune response,immunoglobulin production,immune response	antigen binding	extracellular space,plasma membrane	sp	9606	3	2	Human_Canonical_pSP_2023_0630		2	3
TRUE	OA / H	Phospholipid hydroperoxide glutathione peroxidase	GPX4	P36969	OA	H	28	P36969	25.0739	25.0896	0.000901927	0.000901927	0.0625363	1.00063	0.353174	0.176697	27	0.299305	P36969	GPX4_HUMAN	Homo sapiens	0	22174.7	phospholipid metabolic process,response to oxidative stress,multicellular organism development,spermatogenesis,lipoxygenase pathway,protein polymerization,oxidation-reduction process,cellular oxidant detoxification,Requires Ontology	glutathione peroxidase activity,protein binding,identical protein binding,phospholipid-hydroperoxide glutathione peroxidase activity	nucleus,nucleoplasm,mitochondrion,cytosol,macromolecular complex,extracellular exosome	sp	9606	1	3	Human_Canonical_pSP_2023_0630		2	2
TRUE	OA / H	Complement C1q subcomponent subunit C	C1QC	P02747	OA	H	70	P02747	684.319	727.989	0.0892461	0.0892461	6.38141	1.06381	0.354564	0.176966	69	0.146839	P02747	C1QC_HUMAN	Homo sapiens	0.212	25773.6	proteolysis,immune response,complement activation,complement activation, classical pathway,regulation of complement activation,negative regulation of granulocyte differentiation,innate immune response,negative regulation of macrophage differentiation	serine-type endopeptidase activity,protein binding	extracellular region,collagen trimer,extracellular space,extracellular exosome,blood microparticle	sp	9606	1	3	Human_Canonical_pSP_2023_0630		4	5
TRUE	OA / H	Long-chain-fatty-acid--CoA ligase 1	ACSL1	P33121	OA	H	70	P33121	31.9152	36.3104	0.186139	0.186139	13.7715	1.13772	0.357455	0.178091	69	0.201307	P33121	ACSL1_HUMAN	Homo sapiens	0	77943.3	long-chain fatty acid metabolic process,triglyceride metabolic process,response to nutrient,lipid biosynthetic process,response to organic cyclic compound,regulation of lipid metabolic process,adiponectin-activated signaling pathway,response to oleic acid,long-chain fatty-acyl-CoA biosynthetic process,alpha-linolenic acid metabolic process,xenobiotic catabolic process,response to drug,linoleic ac…	long-chain fatty acid-CoA ligase activity,ATP binding,decanoate--CoA ligase activity	mitochondrion,mitochondrial outer membrane,peroxisomal membrane,endoplasmic reticulum membrane,plasma membrane,membrane,integral component of membrane	sp	9606	1	1	Human_Canonical_pSP_2023_0630		5	5
TRUE	OA / H	Ras GTPase-activating-like protein IQGAP1	IQGAP1	P46940	OA	H	28	P46940	318.259	356.431	0.163419	0.163419	11.9938	1.11994	0.365469	0.181438	27	0.492371	P46940	IQGA1_HUMAN	Homo sapiens	0.007	189252	regulation of cytokine production,signal transduction,epidermal growth factor receptor signaling pathway,regulation of mitotic cell cycle,fibroblast growth factor receptor signaling pathway,negative regulation of GTPase activity,negative regulation of dephosphorylation,cellular response to platelet-derived growth factor stimulus,neutrophil degranulation,positive regulation of MAP kinase activity,…	GTPase inhibitor activity,GTPase activator activity,calcium ion binding,protein binding,calmodulin binding,phosphatidylinositol-3,4,5-trisphosphate binding,protein kinase binding,protein phosphatase binding,protein domain specific binding,protein serine/threonine kinase activator activity,S100 protein binding,cadherin binding,Rac GTPase binding,mitogen-activated protein kinase binding	ruffle,nucleus,cytoplasm,cytosol,microtubule,actin filament,plasma membrane,focal adhesion,lateral plasma membrane,axon,growth cone,midbody,secretory granule membrane,extrinsic component of cytoplasmic side of plasma membrane,slit diaphragm,cytoplasmic ribonucleoprotein granule,neuron projection,membrane raft,extracellular exosome,actin cytoskeleton,microtubule cytoskeleton	sp	9606	1	1	Human_Canonical_pSP_2023_0630		2	2
TRUE	OA / H	SPARC-like protein 1	SPARCL1	Q14515	OA	H	42	Q14515	136.897	87.7519	-0.641588	0.641588	-35.8993	0.641007	0.36747	0.182109	41	0.246545	Q14515	SPRL1_HUMAN	Homo sapiens	0	75207.7	signal transduction,post-translational protein modification,cellular protein metabolic process,anatomical structure development	calcium ion binding,protein binding,collagen binding,extracellular matrix binding	extracellular region,proteinaceous extracellular matrix,extracellular space,endoplasmic reticulum lumen,extracellular exosome	sp	9606	1	2	Human_Canonical_pSP_2023_0630		3	3
TRUE	OA / H	Zinc-alpha-2-glycoprotein	AZGP1	P25311	OA	H	420	P25311	11490.7	12591.7	0.132009	0.132009	9.58189	1.09582	0.369987	0.183033	419	0.0828416	P25311	ZA2G_HUMAN	Homo sapiens	0.554	34258.7	detection of chemical stimulus involved in sensory perception of bitter taste,retina homeostasis,cell adhesion,negative regulation of cell proliferation,transmembrane transport,protein transmembrane transport,RNA phosphodiester bond hydrolysis	ribonuclease activity,protein binding,protein transmembrane transporter activity	extracellular region,extracellular space,nucleus,plasma membrane,extracellular matrix,extracellular exosome	sp	9606	1	2	Human_Canonical_pSP_2023_0630		18	30
TRUE	OA / H	Carboxypeptidase B2	CPB2	Q96IY4	OA	H	98	Q96IY4	387.314	385.638	-0.00625846	0.00625846	-0.432864	0.995671	0.373847	0.184616	97	0.109093	Q96IY4	CBPB2_HUMAN	Homo sapiens	0.168	48424.2	positive regulation of extracellular matrix constituent secretion,proteolysis,blood coagulation,response to heat,negative regulation of plasminogen activation,regulation of complement activation,response to drug,fibrinolysis,negative regulation of fibrinolysis,cellular response to glucose stimulus,liver regeneration,negative regulation of hepatocyte proliferation	metallocarboxypeptidase activity,zinc ion binding	extracellular region,extracellular space,cell,extracellular exosome	sp	9606	1	2	Human_Canonical_pSP_2023_0630		7	7
TRUE	OA / H	Myomegalin	PDE4DIP	Q5VU43	OA	H	28	Q5VU43	1102.47	1252.19	0.183718	0.183718	13.5807	1.13581	0.379605	0.187129	27	0.175605	Q5VU43	MYOME_HUMAN	Homo sapiens	0.003	265103	cellular macromolecular complex assembly,regulation of Golgi organization	protein binding,enzyme binding,protein complex scaffold	nucleus,cytoplasm,Golgi apparatus,centrosome,myofibril	sp	9606	1	3	Human_Canonical_pSP_2023_0630		2	2
TRUE	OA / H	Serum paraoxonase/lactonase 3	PON3	Q15166	OA	H	42	Q15166	106.54	125.812	0.239876	0.239876	18.0891	1.18089	0.381543	0.187754	41	0.23853	Q15166	PON3_HUMAN	Homo sapiens	0.045	39607.5	response to toxic substance,phenylacetate catabolic process,dephosphorylation,lipoxygenase pathway,aromatic compound catabolic process,negative regulation of superoxide anion generation,coumarin catabolic process,carboxylic acid catabolic process	aryldialkylphosphatase activity,arylesterase activity,3,4-dihydrocoumarin hydrolase activity,protein homodimerization activity,metal ion binding,dihydrocoumarin hydrolase activity,acyl-L-homoserine-lactone lactonohydrolase activity,hydrolase activity, acting on ester bonds	extracellular region,extracellular space,intracellular membrane-bounded organelle,extracellular exosome	sp	9606	1	3	Human_Canonical_pSP_2023_0630		3	3
TRUE	OA / H	Adapter SH3BGRL	SH3BGRL	O75368	OA	H	28	O75368	31.7389	33.1323	0.061988	0.061988	4.39033	1.0439	0.386912	0.190062	27	0.330539	O75368	SH3L1_HUMAN	Homo sapiens	0	12774.2	positive regulation of signal transduction	SH3/SH2 adaptor activity,protein binding,SH3 domain binding	extracellular space,nucleus,cytoplasm,extracellular exosome	sp	9606	1	1	Human_Canonical_pSP_2023_0630		2	2
TRUE	OA / H	Glycogen phosphorylase, liver form	PYGL	P06737	OA	H	112	P06737	57.3518	70.8083	0.304079	0.304079	23.463	1.23463	0.387731	0.190131	111	0.188168	P06737	PYGL_HUMAN	Homo sapiens	0	97148.6	glycogen metabolic process,glycogen catabolic process,5-phosphoribose 1-diphosphate biosynthetic process,glucose homeostasis,neutrophil degranulation,necroptotic process	purine nucleobase binding,protein binding,ATP binding,glucose binding,drug binding,glycogen phosphorylase activity,AMP binding,vitamin binding,pyridoxal phosphate binding,bile acid binding,protein homodimerization activity,Requires Ontology	extracellular region,cytoplasm,cytosol,secretory granule lumen,extracellular exosome,ficolin-1-rich granule lumen	sp	9606	1	4	Human_Canonical_pSP_2023_0630		8	8
TRUE	OA / H	Immunoglobulin lambda variable 3-19	IGLV3-19	P01714	OA	H	28	P01714	290.14	207.037	-0.486864	0.486864	-28.6425	0.713575	0.394118	0.192925	27	0.274406	P01714	LV319_HUMAN	Homo sapiens	0.188	12042.4	proteolysis,receptor-mediated endocytosis,immune response,complement activation,complement activation, classical pathway,regulation of complement activation,Fc-epsilon receptor signaling pathway,Fc-gamma receptor signaling pathway involved in phagocytosis,regulation of immune response,leukocyte migration	antigen binding,serine-type endopeptidase activity	extracellular region,plasma membrane,extracellular exosome	sp	9606	1	2	Human_Canonical_pSP_2023_0630		2	2
TRUE	OA / H	Immunoglobulin kappa variable 1-12;Immunoglobulin kappa variable 1D-12	IGKV1-12	A0A0C4DH73	OA	H	42	A0A0C4DH73;P01611	1723.24	2095.33	0.282057	0.282057	21.5927	1.21593	0.398537	0.194557	41	0.216925	A0A0C4DH73;P01611	KV112_HUMAN;KVD12_HUMAN	Homo sapiens	29.1%;29.1%	12645.36;12620.37	immunoglobulin production,proteolysis,receptor-mediated endocytosis,immune response,complement activation,complement activation, classical pathway,regulation of complement activation,Fc-epsilon receptor signaling pathway,Fc-gamma receptor signaling pathway involved in phagocytosis,regulation of immune response,leukocyte migration;proteolysis,receptor-mediated endocytosis,immune response,complemen…	antigen binding,serine-type endopeptidase activity;antigen binding,serine-type endopeptidase activity	extracellular region,extracellular space,plasma membrane;extracellular region,plasma membrane,extracellular exosome,blood microparticle	sp	9606	3;1	1;2	Human_Canonical_pSP_2023_0630		2	3
TRUE	OA / H	Hepatocyte growth factor-like protein	MST1	P26927	OA	H	98	P26927	108.298	105.686	-0.0352168	0.0352168	-2.41149	0.975885	0.401185	0.195359	97	0.142114	P26927	HGFL_HUMAN	Homo sapiens	0.075	80319.9	proteolysis,negative regulation of gluconeogenesis,hepatocyte growth factor receptor signaling pathway,regulation of cAMP-dependent protein kinase activity,regulation of macrophage chemotaxis,positive regulation of mammary gland epithelial cell proliferation	serine-type endopeptidase activity,protein binding,receptor tyrosine kinase binding	extracellular region,extracellular space,extracellular exosome	sp	9606	1	2	Human_Canonical_pSP_2023_0630		7	7
TRUE	OA / H	Protein disulfide-isomerase	P4HB	P07237	OA	H	42	P07237	26.1766	30.9979	0.24389	0.24389	18.4181	1.18418	0.402505	0.19548	41	0.191236	P07237	PDIA1_HUMAN	Homo sapiens	0.02	57116.4	protein folding,peptidyl-proline hydroxylation to 4-hydroxy-L-proline,chylomicron assembly,very-low-density lipoprotein particle assembly,cellular response to oxidative stress,response to endoplasmic reticulum stress,interleukin-12-mediated signaling pathway,interleukin-23-mediated signaling pathway,post-translational protein modification,cellular protein metabolic process,cell redox homeostasis,…	RNA binding,protein disulfide isomerase activity,integrin binding,protein binding,peptide disulfide oxidoreductase activity,enzyme binding,protein heterodimerization activity,procollagen-proline 4-dioxygenase activity,peptidyl-proline 4-dioxygenase activity	extracellular region,endoplasmic reticulum,endoplasmic reticulum lumen,endoplasmic reticulum-Golgi intermediate compartment,focal adhesion,external side of plasma membrane,procollagen-proline 4-dioxygenase complex,endoplasmic reticulum chaperone complex,melanosome,extracellular exosome	sp	9606	1	3	Human_Canonical_pSP_2023_0630		3	3
TRUE	OA / H	Roundabout homolog 4	ROBO4	Q8WZ75	OA	H	28	Q8WZ75	7.61347	6.90924	-0.140027	0.140027	-9.2498	0.907502	0.402829	0.19548	27	0.271857	Q8WZ75	ROBO4_HUMAN	Homo sapiens	0	107457	angiogenesis,cell differentiation,regulation of cell migration	receptor activity	integral component of membrane,extracellular exosome	sp	9606	1	1	Human_Canonical_pSP_2023_0630		2	2
TRUE	OA / H	Aldo-keto reductase family 1 member C3	AKR1C3	P42330	OA	H	42	P42330	50.9694	60.8801	0.256338	0.256338	19.4443	1.19444	0.41745	0.201488	41	0.345725	P42330	AK1C3_HUMAN	Homo sapiens	0	36853.2	protein import into nucleus, translocation,retinoid metabolic process,prostaglandin metabolic process,G-protein coupled receptor signaling pathway,response to nutrient,steroid metabolic process,positive regulation of cell proliferation,male gonad development,cellular response to starvation,positive regulation of cell death,farnesol catabolic process,cyclooxygenase pathway,keratinocyte differentia…	retinal dehydrogenase activity,alditol:NADP+ 1-oxidoreductase activity,aldo-keto reductase (NADP) activity,retinol dehydrogenase activity,oxidoreductase activity, acting on NAD(P)H, quinone or similar compound as acceptor,phenanthrene 9,10-monooxygenase activity,dihydrotestosterone 17-beta-dehydrogenase activity,prostaglandin H2 endoperoxidase reductase activity,prostaglandin D2 11-ketoreductase …	intracellular,nucleus,cytoplasm,cytosol,extracellular exosome	sp	9606	1	4	Human_Canonical_pSP_2023_0630		3	3
TRUE	OA / H	Cytosolic 10-formyltetrahydrofolate dehydrogenase	ALDH1L1	O75891	OA	H	98	O75891	33.5664	44.7323	0.414299	0.414299	33.2651	1.33265	0.419212	0.201683	97	0.168665	O75891	AL1L1_HUMAN	Homo sapiens	0	98829.2	one-carbon metabolic process,biosynthetic process,10-formyltetrahydrofolate catabolic process,folic acid metabolic process,oxidation-reduction process	catalytic activity,aldehyde dehydrogenase (NAD) activity,formyltetrahydrofolate dehydrogenase activity,hydroxymethyl-, formyl- and related transferase activity	mitochondrion,cytosol,extracellular exosome	sp	9606	1	2	Human_Canonical_pSP_2023_0630		7	7
TRUE	OA / H	14-3-3 protein beta/alpha	YWHAB	P31946	OA	H	28	P31946	15.1727	15.6218	0.0420824	0.0420824	2.95989	1.0296	0.423929	0.203253	27	0.353662	P31946	1433B_HUMAN	Homo sapiens	0	28082.4	MAPK cascade,protein targeting,viral process,negative regulation of protein dephosphorylation,hippo signaling,positive regulation of catalytic activity,regulation of mRNA stability,negative regulation of G-protein coupled receptor protein signaling pathway,negative regulation of transcription, DNA-templated,cytoplasmic sequestering of protein,protein heterooligomerization,membrane organization,po…	transcription corepressor activity,protein binding,protein C-terminus binding,enzyme binding,protein domain specific binding,identical protein binding,histone deacetylase binding,cadherin binding,phosphoserine binding,phosphoprotein binding	nucleus,cytoplasm,mitochondrion,cytosol,focal adhesion,membrane,transcriptional repressor complex,cytoplasmic vesicle membrane,melanosome,perinuclear region of cytoplasm,extracellular exosome	sp	9606	1	3	Human_Canonical_pSP_2023_0630		2	2
TRUE	OA / H	Adipocyte plasma membrane-associated protein	APMAP	Q9HDC9	OA	H	28	Q9HDC9	15.627	22.4944	0.525528	0.525528	43.9461	1.43946	0.423305	0.203253	27	0.406264	Q9HDC9	APMAP_HUMAN	Homo sapiens	0.05	46480.4	biological_process,biosynthetic process	arylesterase activity,strictosidine synthase activity,hydrolase activity, acting on ester bonds	endoplasmic reticulum,cell surface,membrane,integral component of membrane,extracellular exosome	sp	9606	1	2	Human_Canonical_pSP_2023_0630		2	2
TRUE	OA / H	Collagen alpha-2(VI) chain	COL6A2	P12110	OA	H	56	P12110	64.6378	80.7188	0.320527	0.320527	24.8787	1.24879	0.428872	0.205233	55	0.263693	P12110	CO6A2_HUMAN	Homo sapiens	0.035	108579	cell adhesion,response to glucose,extracellular matrix organization,collagen catabolic process,protein heterotrimerization	protein binding	extracellular region,proteinaceous extracellular matrix,collagen trimer,extracellular space,endoplasmic reticulum lumen,extracellular matrix,sarcolemma,extracellular exosome,extracellular vesicle	sp	9606	1	4	Human_Canonical_pSP_2023_0630		4	4
TRUE	OA / H	Galectin-3-binding protein	LGALS3BP	Q08380	OA	H	70	Q08380	247.207	248.392	0.00690292	0.00690292	0.479621	1.0048	0.429523	0.205233	69	0.199135	Q08380	LG3BP_HUMAN	Homo sapiens	0.022	65331	platelet degranulation,receptor-mediated endocytosis,cellular defense response,cell adhesion,signal transduction	scavenger receptor activity,protein binding	extracellular region,proteinaceous extracellular matrix,extracellular space,membrane,extracellular matrix,platelet dense granule lumen,extracellular exosome,blood microparticle	sp	9606	1	1	Human_Canonical_pSP_2023_0630		5	5
TRUE	OA / H	Keratin, type I cytoskeletal 9	KRT9	P35527	OA	H	546	P35527	3877.6	3404.23	-0.187833	0.187833	-12.2077	0.877923	0.431579	0.205569	545	0.0843322	P35527	K1C9_HUMAN	Homo sapiens	0.377	62064.3	epidermis development,keratinization,skin development,intermediate filament organization,cornification	structural constituent of cytoskeleton	extracellular space,nucleus,cytosol,intermediate filament,membrane,extracellular exosome	sp	9606	1	3	Human_Canonical_pSP_2023_0630		28	39
TRUE	OA / H	Peptidase inhibitor 16	PI16	Q6UXB8	OA	H	28	Q6UXB8	39.0726	26.0538	-0.584662	0.584662	-33.3195	0.666805	0.431694	0.205569	27	0.363879	Q6UXB8	PI16_HUMAN	Homo sapiens	0.043	49471.1	negative regulation of peptidase activity	peptidase inhibitor activity	extracellular exosome,extracellular space	sp	9606	1	1	Human_Canonical_pSP_2023_0630		2	2
TRUE	OA / H	Perilipin-3	PLIN3	O60664	OA	H	28	O60664	11.3949	10.3798	-0.134604	0.134604	-8.90804	0.91092	0.443088	0.210002	27	0.266871	O60664	PLIN3_HUMAN	Homo sapiens	0	47075	vesicle-mediated transport	protein binding,cadherin binding	cytoplasm,endosome,Golgi apparatus,lipid particle,cytosol,endosome membrane,membrane,transport vesicle	sp	9606	1	3	Human_Canonical_pSP_2023_0630		2	2
TRUE	OA / H	Transgelin-2	TAGLN2	P37802	OA	H	42	P37802	51.341	62.3721	0.280791	0.280791	21.4861	1.21486	0.443254	0.210002	41	0.184395	P37802	TAGL2_HUMAN	Homo sapiens	0.095	22391.4	platelet degranulation,epithelial cell differentiation	protein binding,cadherin binding	extracellular region,cytosol,vesicle,extracellular exosome	sp	9606	1	3	Human_Canonical_pSP_2023_0630		3	3
TRUE	OA / H	Prolow-density lipoprotein receptor-related protein 1	LRP1	Q07954	OA	H	140	Q07954	112.915	113.42	0.00644167	0.00644167	0.447501	1.00448	0.442267	0.210002	139	0.120729	Q07954	LRP1_HUMAN	Homo sapiens	0.005	504606	retinoid metabolic process,astrocyte activation involved in immune response,lipid metabolic process,receptor-mediated endocytosis,phagocytosis,protein kinase C-activating G-protein coupled receptor signaling pathway,aging,cell proliferation,regulation of extracellular matrix disassembly,positive regulation of cholesterol efflux,positive regulation of cell death,negative regulation of neuron proje…	protease binding,RNA binding,receptor activity,low-density lipoprotein receptor activity,scavenger receptor activity,calcium ion binding,protein binding,alpha-2 macroglobulin receptor activity,apolipoprotein receptor activity,clathrin heavy chain binding,apolipoprotein binding,lipoprotein transporter activity,heparan sulfate proteoglycan binding,macromolecular complex binding,lipoprotein particle…	nucleus,lysosomal membrane,early endosome,plasma membrane,integral component of plasma membrane,clathrin-coated pit,focal adhesion,membrane,basolateral plasma membrane,clathrin-coated vesicle,dendrite,endocytic vesicle membrane,neuronal cell body,receptor complex,plasma membrane protein complex	sp	9606	1	2	Human_Canonical_pSP_2023_0630		10	10
TRUE	OA / H	Ubiquitin-conjugating enzyme E2 N	UBE2N	P61088	OA	H	42	P61088	23.6043	54.7373	1.21348	1.21348	131.896	2.31896	0.446399	0.211135	41	0.338819	P61088	UBE2N_HUMAN	Homo sapiens	0	17137.8	activation of MAPK activity,double-strand break repair via homologous recombination,DNA double-strand break processing,stimulatory C-type lectin receptor signaling pathway,regulation of DNA repair,postreplication repair,double-strand break repair via nonhomologous end joining,cellular protein modification process,proteolysis,JNK cascade,protein ubiquitination,histone ubiquitination,positive regul…	RNA binding,ubiquitin-protein transferase activity,protein binding,ATP binding,ubiquitin protein ligase binding,ubiquitin binding,ubiquitin protein ligase activity	ubiquitin ligase complex,fibrillar center,nucleus,nucleoplasm,cytoplasm,cytosol,UBC13-MMS2 complex,UBC13-UEV1A complex,extracellular exosome	sp	9606	1	1	Human_Canonical_pSP_2023_0630		3	3
TRUE	OA / H	Glutathione S-transferase omega-1	GSTO1	P78417	OA	H	98	P78417	182.046	247.203	0.44139	0.44139	35.7912	1.35791	0.456651	0.214895	97	0.210972	P78417	GSTO1_HUMAN	Homo sapiens	0.041	27565.8	glutathione metabolic process,toxin catabolic process,regulation of release of sequestered calcium ion into cytosol by sarcoplasmic reticulum,regulation of cardiac muscle contraction by regulation of the release of sequestered calcium ion,positive regulation of skeletal muscle contraction by regulation of release of sequestered calcium ion,L-ascorbic acid metabolic process,methylation,interleukin…	glutathione transferase activity,protein binding,oxidoreductase activity,glutathione dehydrogenase (ascorbate) activity,methylarsonate reductase activity	cytoplasm,cytosol,extracellular exosome	sp	9606	1	2	Human_Canonical_pSP_2023_0630		7	7
TRUE	OA / H	Endoplasmin	HSP90B1	P14625	OA	H	28	P14625	36.0176	36.852	0.0330417	0.0330417	2.3167	1.02317	0.47234	0.221533	27	0.179574	P14625	ENPL_HUMAN	Homo sapiens	0.024	92468.9	response to hypoxia,toll-like receptor signaling pathway,receptor-mediated endocytosis,protein transport,cytokine-mediated signaling pathway,ER-associated ubiquitin-dependent protein catabolic process,retrograde protein transport, ER to cytosol,actin rod assembly,protein folding in endoplasmic reticulum,response to endoplasmic reticulum stress,ATF6-mediated unfolded protein response,negative regu…	RNA binding,calcium ion binding,protein binding,ATP binding,protein phosphatase binding,low-density lipoprotein particle receptor binding,unfolded protein binding	extracellular region,nucleus,endoplasmic reticulum,endoplasmic reticulum lumen,endoplasmic reticulum membrane,cytosol,plasma membrane,focal adhesion,membrane,midbody,extracellular matrix,macromolecular complex,endoplasmic reticulum chaperone complex,melanosome,perinuclear region of cytoplasm,extracellular exosome,endocytic vesicle lumen	sp	9606	1	1	Human_Canonical_pSP_2023_0630		2	2
TRUE	OA / H	Immunoglobulin lambda variable 1-47	IGLV1-47	P01700	OA	H	56	P01700	838.099	882.641	0.0747062	0.0747062	5.31466	1.05315	0.490579	0.228176	55	0.362157	P01700	LV147_HUMAN	Homo sapiens	0.248	12283.6	proteolysis,receptor-mediated endocytosis,immune response,complement activation,complement activation, classical pathway,regulation of complement activation,Fc-epsilon receptor signaling pathway,Fc-gamma receptor signaling pathway involved in phagocytosis,regulation of immune response,leukocyte migration	antigen binding,serine-type endopeptidase activity	extracellular region,plasma membrane,extracellular exosome,blood microparticle	sp	9606	1	2	Human_Canonical_pSP_2023_0630		3	4
TRUE	OA / H	Apolipoprotein L1	APOL1	O14791	OA	H	84	O14791	238.628	234.677	-0.0240889	0.0240889	-1.65585	0.983441	0.49372	0.228491	83	0.194985	O14791	APOL1_HUMAN	Homo sapiens	0.123	43974.2	lipid transport,receptor-mediated endocytosis,cholesterol metabolic process,cytolysis,killing of cells of other organism,lipoprotein metabolic process,post-translational protein modification,cellular protein metabolic process,innate immune response,chloride transmembrane transport,response to stimulus	chloride channel activity,protein binding,lipid binding	extracellular region,extracellular space,endoplasmic reticulum lumen,intrinsic component of membrane,very-low-density lipoprotein particle,high-density lipoprotein particle,blood microparticle,membrane	sp	9606	1	5	Human_Canonical_pSP_2023_0630		5	6
TRUE	OA / H	Keratin, type I cytoskeletal 10	KRT10	P13645	OA	H	532	P13645	4586.86	5405.34	0.23688	0.23688	17.8441	1.17844	0.492242	0.228491	531	0.0781812	P13645	K1C10_HUMAN	Homo sapiens	0.346	58827.1	peptide cross-linking,keratinocyte differentiation,keratinization,cornification	structural constituent of epidermis	cornified envelope,extracellular space,nucleus,cytoplasm,cytosol,intermediate filament,membrane,extracellular exosome	sp	9606	1	6	Human_Canonical_pSP_2023_0630		27	38
TRUE	OA / H	Complement C2	C2	P06681	OA	H	378	P06681	1393.12	1303.36	-0.0960819	0.0960819	-6.44296	0.93557	0.495903	0.228752	377	0.0647794	P06681	CO2_HUMAN	Homo sapiens	0.262	83267.8	proteolysis,complement activation,complement activation, classical pathway,response to nutrient,regulation of complement activation,innate immune response,positive regulation of apoptotic cell clearance	serine-type endopeptidase activity,protein binding,metal ion binding	extracellular region,extracellular space,extracellular exosome	sp	9606	1	2	Human_Canonical_pSP_2023_0630		23	27
TRUE	OA / H	Desmoplakin	DSP	P15924	OA	H	56	P15924	37.6916	41.6857	0.14531	0.14531	10.5968	1.10597	0.497359	0.229047	55	0.260607	P15924	DESP_HUMAN	Homo sapiens	0	331774	desmosome organization,ventricular compact myocardium morphogenesis,epidermis development,peptide cross-linking,keratinocyte differentiation,keratinization,adherens junction organization,wound healing,neutrophil degranulation,intermediate filament organization,cornification,protein localization to adherens junction,bundle of His cell-Purkinje myocyte adhesion involved in cell communication,regula…	RNA binding,protein kinase C binding,structural molecule activity,structural constituent of cytoskeleton,protein binding,protein binding, bridging,cell adhesion molecule binding,cell adhesive protein binding involved in bundle of His cell-Purkinje myocyte communication,scaffold protein binding	cornified envelope,nucleus,plasma membrane,fascia adherens,intercalated disc,basolateral plasma membrane,desmosome,extracellular exosome,ficolin-1-rich granule membrane,intermediate filament	sp	9606	1	3	Human_Canonical_pSP_2023_0630		4	4
TRUE	OA / H	Immunoglobulin heavy variable 6-1	IGHV6-1	A0A0B4J1U7	OA	H	70	A0A0B4J1U7	612.037	911.051	0.573913	0.573913	48.8555	1.48856	0.499215	0.229524	69	0.254615	A0A0B4J1U7	HV601_HUMAN	Homo sapiens	0.215	13481.3	phagocytosis, recognition,phagocytosis, engulfment,complement activation, classical pathway,defense response to bacterium,innate immune response,B cell receptor signaling pathway,positive regulation of B cell activation	antigen binding,immunoglobulin receptor binding	external side of plasma membrane,immunoglobulin complex, circulating,blood microparticle	sp	9606	3	1	Human_Canonical_pSP_2023_0630		4	5
TRUE	OA / H	Keratin, type II cytoskeletal 5	KRT5	P13647	OA	H	182	P13647	354.745	326.622	-0.119159	0.119159	-7.92756	0.920724	0.500371	0.229679	181	0.12896	P13647	K2C5_HUMAN	Homo sapiens	0.12	62378.3	cytoskeleton organization,epidermis development,keratinization,hemidesmosome assembly,cornification	structural constituent of cytoskeleton,protein binding,scaffold protein binding	nucleus,cytoplasm,mitochondrion,cytosol,intermediate filament,plasma membrane,membrane,keratin filament,extracellular exosome	sp	9606	1	3	Human_Canonical_pSP_2023_0630		12	13
TRUE	OA / H	Neuroblast differentiation-associated protein AHNAK	AHNAK	Q09666	OA	H	84	Q09666	70.009	61.7807	-0.180383	0.180383	-11.7531	0.882469	0.505062	0.231452	83	0.169762	Q09666	AHNK_HUMAN	Homo sapiens	0.036	629101	regulation of RNA splicing,protein oligomerization,regulation of voltage-gated calcium channel activity	RNA binding,protein binding,S100 protein binding,cadherin binding,structural molecule activity conferring elasticity	nucleus,cytoplasm,lysosomal membrane,cytosol,plasma membrane,focal adhesion,actin cytoskeleton,membrane,T-tubule,vesicle,sarcolemma,costamere,cell-cell contact zone,extracellular exosome,membrane raft	sp	9606	1	2	Human_Canonical_pSP_2023_0630		6	6
TRUE	OA / H	Glycogen phosphorylase, brain form	PYGB	P11216	OA	H	70	P11216	61.3621	59.7985	-0.0372364	0.0372364	-2.54801	0.97452	0.517356	0.236313	69	0.216083	P11216	PYGB_HUMAN	Homo sapiens	0	96695.9	glycogen catabolic process,neutrophil degranulation	protein binding,glycogen phosphorylase activity,pyridoxal phosphate binding,Requires Ontology	extracellular region,cytoplasm,membrane,azurophil granule lumen,extracellular exosome	sp	9606	1	5	Human_Canonical_pSP_2023_0630		5	5
TRUE	OA / H	Complement factor H-related protein 2	CFHR2	P36980	OA	H	42	P36980	210.731	187.428	-0.169067	0.169067	-11.0582	0.889418	0.546619	0.248463	41	0.187942	P36980	FHR2_HUMAN	Homo sapiens	0.122	30650.7	regulation of complement activation,negative regulation of protein binding,positive regulation of cytolysis	protein binding,protein homodimerization activity,protein heterodimerization activity	extracellular region,macromolecular complex	sp	9606	1	1	Human_Canonical_pSP_2023_0630		3	3
TRUE	OA / H	Alcohol dehydrogenase class-3	ADH5	P11766	OA	H	56	P11766	96.3374	125.261	0.378767	0.378767	30.023	1.30023	0.551139	0.250112	55	0.260478	P11766	ADHX_HUMAN	Homo sapiens	0.059	39724.2	retinoid metabolic process,respiratory system process,ethanol oxidation,peptidyl-cysteine S-nitrosylation,electron transport chain,response to lipopolysaccharide,positive regulation of blood pressure,formaldehyde catabolic process,response to nitrosative stress,response to redox state	alcohol dehydrogenase (NAD) activity,fatty acid binding,zinc ion binding,electron carrier activity,formaldehyde dehydrogenase activity,protein homodimerization activity,S-(hydroxymethyl)glutathione dehydrogenase activity	mitochondrion,cytosol,extracellular exosome	sp	9606	1	4	Human_Canonical_pSP_2023_0630		3	4
TRUE	OA / H	Dihydropteridine reductase	QDPR	P09417	OA	H	42	P09417	43.8773	46.436	0.0817694	0.0817694	5.83152	1.05832	0.554768	0.250945	41	0.376756	P09417	DHPR_HUMAN	Homo sapiens	0	25789.5	liver development,cellular amino acid metabolic process,L-phenylalanine catabolic process,tetrahydrobiopterin biosynthetic process,response to aluminum ion,response to lead ion,electron transport chain,response to glucagon,cellular response to drug,dihydrobiopterin metabolic process	6,7-dihydropteridine reductase activity,electron carrier activity,protein homodimerization activity,NADPH binding,NADH binding	cytoplasm,mitochondrion,cytosol,neuron projection,extracellular exosome	sp	9606	1	2	Human_Canonical_pSP_2023_0630		3	3
TRUE	OA / H	Annexin A2	ANXA2	P07355	OA	H	98	P07355	181.231	184.425	0.0252038	0.0252038	1.76235	1.01762	0.557101	0.251594	97	0.0963224	P07355	ANXA2_HUMAN	Homo sapiens	0.206	38604	angiogenesis,membrane raft assembly,positive regulation of receptor recycling,positive regulation of protein phosphorylation,membrane budding,body fluid secretion,collagen fibril organization,positive regulation of vesicle fusion,negative regulation of low-density lipoprotein particle receptor catabolic process,interleukin-12-mediated signaling pathway,osteoclast development,fibrinolysis,negative…	protease binding,RNA binding,calcium ion binding,protein binding,calcium-dependent phospholipid binding,phosphatidylinositol-4,5-bisphosphate binding,cytoskeletal protein binding,Rab GTPase binding,phospholipase A2 inhibitor activity,identical protein binding,S100 protein binding,bone sialoprotein binding,calcium-dependent protein binding,cadherin binding involved in cell-cell adhesion,molecular …	ruffle,extracellular region,basement membrane,extracellular space,nucleus,cytoplasm,lysosomal membrane,endosome,early endosome,lipid particle,cytosol,plasma membrane,cell-cell adherens junction,cell cortex,cell surface,membrane,basolateral plasma membrane,extrinsic component of plasma membrane,midbody,extracellular matrix,late endosome membrane,vesicle,azurophil granule lumen,myelin sheath adaxon…	sp	9606	1	2	Human_Canonical_pSP_2023_0630		7	7
TRUE	OA / H	Collagen alpha-1(III) chain	COL3A1	P02461	OA	H	56	P02461	96.2095	117.804	0.292133	0.292133	22.445	1.22445	0.563591	0.253299	55	0.21128	P02461	CO3A1_HUMAN	Homo sapiens	0.023	138564	skeletal system development,cell-matrix adhesion,transforming growth factor beta receptor signaling pathway,integrin-mediated signaling pathway,heart development,aging,response to radiation,response to mechanical stimulus,peptide cross-linking,cerebral cortex development,platelet activation,extracellular matrix organization,collagen fibril organization,collagen catabolic process,response to cytok…	protease binding,integrin binding,extracellular matrix structural constituent,protein binding,SMAD binding,metal ion binding,platelet-derived growth factor binding	extracellular region,collagen type III trimer,extracellular space,endoplasmic reticulum lumen,extracellular matrix	sp	9606	1	4	Human_Canonical_pSP_2023_0630		4	4
TRUE	OA / H	Collagen alpha-1(VI) chain	COL6A1	P12109	OA	H	56	P12109	59.8007	85.0458	0.508076	0.508076	42.2153	1.42215	0.562152	0.253299	55	0.294326	P12109	CO6A1_HUMAN	Homo sapiens	0	108529	osteoblast differentiation,cell adhesion,extracellular matrix organization,collagen catabolic process,endodermal cell differentiation,protein heterotrimerization,cellular response to amino acid stimulus	platelet-derived growth factor binding	extracellular region,proteinaceous extracellular matrix,collagen type VI trimer,lysosomal membrane,endoplasmic reticulum lumen,membrane,extracellular matrix,sarcolemma,extracellular exosome	sp	9606	1	3	Human_Canonical_pSP_2023_0630		4	4
TRUE	OA / H	NADP-dependent malic enzyme	ME1	P48163	OA	H	42	P48163	38.0381	52.7438	0.471558	0.471558	38.6606	1.38661	0.563566	0.253299	41	0.301839	P48163	MAOX_HUMAN	Homo sapiens	0	64149.6	carbohydrate metabolic process,pyruvate metabolic process,malate metabolic process,NADP biosynthetic process,response to hormone,response to carbohydrate,regulation of lipid metabolic process,electron transport chain,protein tetramerization,regulation of NADP metabolic process	malic enzyme activity,malate dehydrogenase (decarboxylating) (NAD+) activity,malate dehydrogenase (decarboxylating) (NADP+) activity,oxaloacetate decarboxylase activity,electron carrier activity,manganese ion binding,ADP binding,NADP binding,NAD binding	mitochondrion,cytosol	sp	9606	1	1	Human_Canonical_pSP_2023_0630		3	3
TRUE	OA / H	Apolipoprotein A-II	APOA2	P02652	OA	H	56	P02652	135.229	215.935	0.675191	0.675191	59.6808	1.59681	0.567382	0.254187	55	0.276335	P02652	APOA2_HUMAN	Homo sapiens	0.37	11175	retinoid metabolic process,acute inflammatory response,negative regulation of cytokine secretion involved in immune response,triglyceride metabolic process,phosphatidylcholine biosynthetic process,cholesterol metabolic process,phospholipid catabolic process,response to glucose,positive regulation of cholesterol esterification,negative regulation of very-low-density lipoprotein particle remodeling…	lipid transporter activity,protein binding,phospholipid binding,high-density lipoprotein particle binding,lipid binding,cholesterol binding,heat shock protein binding,phosphatidylcholine binding,apolipoprotein receptor binding,protein homodimerization activity,protein heterodimerization activity,lipase inhibitor activity,phosphatidylcholine-sterol O-acyltransferase activator activity,high-density…	extracellular region,early endosome,endoplasmic reticulum lumen,cytosol,very-low-density lipoprotein particle,high-density lipoprotein particle,spherical high-density lipoprotein particle,chylomicron,extracellular exosome,blood microparticle	sp	9606	1	1	Human_Canonical_pSP_2023_0630		4	4
TRUE	OA / H	Glutathione S-transferase P	GSTP1	P09211	OA	H	70	P09211	118.833	152.44	0.359301	0.359301	28.2804	1.2828	0.574896	0.256323	69	0.192669	P09211	GSTP1_HUMAN	Homo sapiens	0.048	23355.8	response to reactive oxygen species,negative regulation of acute inflammatory response,negative regulation of protein kinase activity,glutathione metabolic process,xenobiotic metabolic process,central nervous system development,negative regulation of biosynthetic process,negative regulation of tumor necrosis factor-mediated signaling pathway,oligodendrocyte development,animal organ regeneration,r…	glutathione transferase activity,glutathione peroxidase activity,protein binding,drug binding,JUN kinase binding,kinase regulator activity,S-nitrosoglutathione binding,dinitrosyl-iron complex binding,glutathione binding,nitric oxide binding	extracellular region,extracellular space,intracellular,nucleus,cytoplasm,mitochondrion,cytosol,plasma membrane,vesicle,secretory granule lumen,extracellular exosome,TRAF2-GSTP1 complex,ficolin-1-rich granule lumen	sp	9606	1	2	Human_Canonical_pSP_2023_0630		5	5
TRUE	OA / H	Immunoglobulin heavy variable 3-49	IGHV3-49	A0A0A0MS15	OA	H	42	A0A0A0MS15	1529.55	1085.41	-0.494864	0.494864	-29.0371	0.709629	0.586049	0.260367	41	0.40177	A0A0A0MS15	HV349_HUMAN	Homo sapiens	0.168	13055.9	phagocytosis, recognition,phagocytosis, engulfment,complement activation, classical pathway,defense response to bacterium,innate immune response,B cell receptor signaling pathway,positive regulation of B cell activation	antigen binding,immunoglobulin receptor binding	external side of plasma membrane,immunoglobulin complex, circulating,blood microparticle	sp	9606	3	1	Human_Canonical_pSP_2023_0630		3	3
TRUE	OA / H	Immunoglobulin lambda variable 9-49	IGLV9-49	A0A0B4J1Y8	OA	H	42	A0A0B4J1Y8	209.3	192.35	-0.121835	0.121835	-8.0982	0.919018	0.588616	0.260367	41	0.326128	A0A0B4J1Y8	LV949_HUMAN	Homo sapiens	0.163	13023.7	adaptive immune response,immunoglobulin production,immune response	antigen binding	extracellular space,plasma membrane	sp	9606	1	1	Human_Canonical_pSP_2023_0630		3	3
TRUE	OA / H	Immunoglobulin lambda variable 3-27	IGLV3-27	P01718	OA	H	28	P01718	15.0358	12.9085	-0.220084	0.220084	-14.1485	0.858515	0.588142	0.260367	27	0.298312	P01718	LV327_HUMAN	Homo sapiens	0	12164.8	proteolysis,receptor-mediated endocytosis,immune response,complement activation,complement activation, classical pathway,regulation of complement activation,Fc-epsilon receptor signaling pathway,Fc-gamma receptor signaling pathway involved in phagocytosis,regulation of immune response,leukocyte migration	antigen binding,serine-type endopeptidase activity	extracellular region,plasma membrane	sp	9606	1	2	Human_Canonical_pSP_2023_0630		2	2
TRUE	OA / H	Keratin, type II cytoskeletal 6B	KRT6B	P04259	OA	H	28	P04259	33.219	19.8992	-0.739298	0.739298	-40.0969	0.599031	0.587879	0.260367	27	0.243732	P04259	K2C6B_HUMAN	Homo sapiens	0.035	60066.9	cytoskeleton organization,ectoderm development,keratinization,cornification	structural constituent of cytoskeleton,protein binding	cytosol,keratin filament,extracellular exosome	sp	9606	1	5	Human_Canonical_pSP_2023_0630		2	2
TRUE	OA / H	Protein Z-dependent protease inhibitor	SERPINA10	Q9UK55	OA	H	56	Q9UK55	56.8979	66.537	0.225782	0.225782	16.9411	1.16941	0.586675	0.260367	55	0.206243	Q9UK55	ZPI_HUMAN	Homo sapiens	0.081	50706.9	blood coagulation,bioluminescence,negative regulation of endopeptidase activity,post-translational protein modification,cellular protein metabolic process,regulation of acrosome reaction	serine-type endopeptidase inhibitor activity,heparin binding	extracellular space,endoplasmic reticulum lumen,extracellular exosome	sp	9606	1	1	Human_Canonical_pSP_2023_0630		4	4
TRUE	OA / H	UTP--glucose-1-phosphate uridylyltransferase	UGP2	Q16851	OA	H	42	Q16851	103.51	107.556	0.055314	0.055314	3.90852	1.03909	0.592595	0.261714	41	0.35432	Q16851	UGPA_HUMAN	Homo sapiens	0	56940.2	glycogen metabolic process,glycogen biosynthetic process,UDP-glucose metabolic process,UDP-glucuronate biosynthetic process,glucose 1-phosphate metabolic process	UTP:glucose-1-phosphate uridylyltransferase activity,protein binding,glucose binding,pyrimidine ribonucleotide binding,identical protein binding,metal ion binding	nucleus,cytoplasm,cytosol,extracellular exosome	sp	9606	1	5	Human_Canonical_pSP_2023_0630		3	3
TRUE	OA / H	Galectin-1	LGALS1	P09382	OA	H	70	P09382	272.665	243.287	-0.164467	0.164467	-10.7742	0.892258	0.606004	0.266794	69	0.180889	P09382	LEG1_HUMAN	Homo sapiens	0.133	14715.7	plasma cell differentiation,apoptotic process,signal transduction,negative regulation of cell-substrate adhesion,negative regulation of neuron projection development,T cell costimulation,positive regulation of erythrocyte aggregation,response to isolation stress,response to drug,regulation of apoptotic process,positive regulation of I-kappaB kinase/NF-kappaB signaling,post-translational protein m…	RNA binding,signal transducer activity,protein binding,lactose binding,protein homodimerization activity,laminin binding	extracellular region,proteinaceous extracellular matrix,extracellular space,intracellular,nucleus,cytoplasm,endoplasmic reticulum lumen,cytosol,cell surface,extracellular matrix,extracellular exosome	sp	9606	1	2	Human_Canonical_pSP_2023_0630		5	5
TRUE	OA / H	Prostaglandin-H2 D-isomerase	PTGDS	P41222	OA	H	98	P41222	783.015	765.524	-0.0325915	0.0325915	-2.23374	0.977663	0.620285	0.271799	97	0.123622	P41222	PTGDS_HUMAN	Homo sapiens	0.211	21028.8	prostaglandin biosynthetic process,cyclooxygenase pathway,regulation of circadian sleep/wake cycle, sleep	prostaglandin-D synthase activity,retinoid binding,fatty acid binding,protein binding	extracellular region,extracellular space,endoplasmic reticulum membrane,rough endoplasmic reticulum,Golgi apparatus,nuclear membrane,perinuclear region of cytoplasm,extracellular exosome	sp	9606	1	1	Human_Canonical_pSP_2023_0630		3	7
TRUE	OA / H	Xaa-Pro dipeptidase	PEPD	P12955	OA	H	70	P12955	81.8115	77.3112	-0.081627	0.081627	-5.50087	0.944991	0.622266	0.272241	69	0.174179	P12955	PEPD_HUMAN	Homo sapiens	0.02	54548.2	proteolysis,cellular amino acid metabolic process,collagen catabolic process	aminopeptidase activity,metallocarboxypeptidase activity,protein binding,manganese ion binding,proline dipeptidase activity	nucleus,nucleoplasm,extracellular exosome	sp	9606	1	3	Human_Canonical_pSP_2023_0630		5	5
TRUE	OA / H	Vitronectin	VTN	P04004	OA	H	336	P04004	5333.69	5405.29	0.019237	0.019237	1.34234	1.01342	0.629797	0.275106	335	0.103687	P04004	VTNC_HUMAN	Homo sapiens	0.377	54305.6	receptor-mediated endocytosis,immune response,cell adhesion,cell-matrix adhesion,cell proliferation,positive regulation of cell-substrate adhesion,negative regulation of endopeptidase activity,positive regulation of smooth muscle cell migration,cell migration,negative regulation of blood coagulation,extracellular matrix organization,regulation of complement activation,positive regulation of vascu…	scavenger receptor activity,integrin binding,protein binding,collagen binding,heparin binding,polysaccharide binding,identical protein binding,extracellular matrix binding	extracellular region,basement membrane,extracellular space,endoplasmic reticulum,Golgi lumen,extracellular matrix,intracellular membrane-bounded organelle,rough endoplasmic reticulum lumen,extracellular exosome,alphav-beta3 integrin-vitronectin complex,blood microparticle	sp	9606	1	1	Human_Canonical_pSP_2023_0630		16	24
[truncated: 54 more rows]

## Sheet: Significantly Altered
Supplemental Table 5B: Synovial Fluid LCMS: OA (Outerbridge > 2) vs Healthy (Outerbridge < 2): significantly changed OA vs healthy
[truncated: 218 more rows]
